# Supplementary material for: Screening of Candidate Leaf Morphology Genes by Integration of QTL Mapping and RNA Sequencing Technologies in Oilseed Rape (Brassica napus L.)
Source: PLoS One. 2017 Jan 9;12(1):e0169641. doi: 10.1371/journal.pone.0169641 (PMC5222374; doi:10.1371/journal.pone.0169641)
Supplement: S1 Table — (XLSX) [file pone.0169641.s002.xlsx]

## Sheet: Sheet1
		Table S1 Primers of selected genes for qRT-PCR analysis
		Gene ID	Primer sequences (Forward)	Primer sequences (Reverse)
		BnaA09g30450D	GCTGAAACTTCCTCTGCTTCTCAGA	CGCACTGGCACTTGGCACA
		BnaC09g48370D	AAAAGGCTCAGAGGACTTGGGG	TCGGCGTATTCTTGATAGACTTTCC
		BnaCnng14500D	CTGCGTCGGAGTCATCTCTCTG	TAGGAACATCTAACCCACCAAACAT
		BnaA01g27300D	AAGTTCCAAGATGTCGTAACCCAAG	ATCAAAAGTGGATTCAAGGATGTGT
		BnaA01g29230D	AACCCAAACCCTTATGTCGTCC	CTACTGCAACCGCGGCG
		BnaA01g36890D	CCGGCTCTCTTCTCGATTTGG	GCGGCTTTCCACAGAGCG
		BnaA02g15910D	GCTATAAACACCGAGTTCAAGTCAGAC	GCTGGTTCGTTCGTGCTTCTTAC
		BnaA02g21790D	GGCAAATCAAGTCTCCAAACAAAT	GTGGCATCATCCGCGTTATC
		BnaA03g17820D	AAGCAATCGGAAAAATGTAACCAAG	CCTGTGACGGAAAGATCGAACTGT
		BnaA04g22040D	GCAGACATCAAGTGCCATAGACATTC	TTGTGGTCACCGCTCTCTTATCATT
		BnaA04g25170D	GAAGTGCCGAAGATAGAAGCTCAAG	TAAGCACCTAACTTTATTGCCCTCC
		BnaA05g18210D	CAAGGCATCGTGGACTTATTTTATTC	GCTAGAGTGATTGGCAGGCTTCC
		BnaA05g33430D	GGCGGAGTCTAAGGTCTTTTATCTG	AATCTAATCGGATGAGTTGGAGGC
		BnaA06g18440D	CAATCTTCTCCTGAACGCCAACTG	AGCAGCAGTGTAATCGGATGAGTTC
		BnaA07g32150D	TGGCTTAGTTTGCTTCCATCATCAC	CCATGTTGTGCTCCTTCAAGTCG
		BnaA07g35260D	CTTGGCTATGCCTGTTGATTTGACT	TTTCTCGGTTTGATTCGTTTGGTAT
		BnaAnng38340D	TCTACTGGCACGATTCCACACG	CCAACCACAGGCGAGTTCTTC
		BnaC01g15640D	TTGTCACGCTAAACTGGTCTTCCTC	CCATCTTCACTCCTCCGACTTCC
		BnaC01g36660D	GACGGATTATGCTGCCACAAGAT	ACAGACGCTTCCCTAACAACACCT
		BnaC01g43960D	AAGTTCAGAGATGCCGTAACCACAG	GATGTGTGTGAAACCTTGAAGCAGATT
		BnaC03g13350D	CGACGAGGAGGAGGCGAG	GTGATTAGCTGAAAGGAGTGCGT
		BnaC04g49060D	TGATGTCTGTTTACATCTTCGTAGCAT	CTGCAGTTTTGACGACACAACG
		BnaC04g53020D	GGCAACAAAATCAGTTTCTTCCTTC	TCCCCAACGGCTTATCCCAC
		BnaC06g33320D	GATAGAAGAGGCTACAGAAGCAAAC	TTCACGAACTGGACGAATAAGGT
		BnaCnng01040D	TGGCTCTTCCGGGTATGATTC	CCTGTTGAGTTCATTCAAACCATC
