# Supplementary material for: Screening of Candidate Leaf Morphology Genes by Integration of QTL Mapping and RNA Sequencing Technologies in Oilseed Rape (Brassica napus L.)
Source: PLoS One. 2017 Jan 9;12(1):e0169641. doi: 10.1371/journal.pone.0169641 (PMC5222374; doi:10.1371/journal.pone.0169641)
Supplement: S2 Table — A: Extreme lines with more lobes; B: extreme lines with fewer lobes; P: dissected lines. (XLSX) [file pone.0169641.s003.xlsx]

## Sheet: Sheet1
	Supplementary Table S2 Signficantly enriched pathways among DEGs of A vs B, A vs P and B vs P
		#Term	ID	Input number	Background number	Corrected P-Value
	A vs B
		Ribosome	ath03010	18	360	1.38657e-09
		Selenocompound metabolism	ath00450	3	18	0.00416359
		Photosynthesis - antenna proteins	ath00196	3	22	0.00470493
		Tryptophan metabolism	ath00380	3	45	0.0236588
	A vs P
		Ribosome	ath03010	98	360	1.00913e-12
		Photosynthesis - antenna proteins	ath00196	21	22	2.3809e-09
		Carbon fixation in photosynthetic organisms	ath00710	29	69	6.66606e-07
		Carbon metabolism	ath01200	49	243	0.00181796
		Glyoxylate and dicarboxylate metabolism	ath00630	18	63	0.0108442
	B vs P
		Ribosome	ath03010	109	360	1.17711e-14
		Carbon fixation in photosynthetic organisms	ath00710	29	69	5.0815e-06
		Photosynthesis	ath00195	24	77	0.00242302
		Carbon metabolism	ath01200	50	243	0.00622056
		Glyoxylate and dicarboxylate metabolism	ath00630	19	63	0.0110477
