# Supplementary material for: Screening of Candidate Leaf Morphology Genes by Integration of QTL Mapping and RNA Sequencing Technologies in Oilseed Rape (Brassica napus L.)
Source: PLoS One. 2017 Jan 9;12(1):e0169641. doi: 10.1371/journal.pone.0169641 (PMC5222374; doi:10.1371/journal.pone.0169641)
Supplement: S3 Table — (XLSX) [file pone.0169641.s004.xlsx]

## Sheet: Sheet1
Supplementary Table S3 Common DEGs between ‘A vs P’ and ‘B vs P’.
		Gene ID	log2.Fold_change.
			A vs P	B vs P
		BnaA01g07470D	9.861	9.2448
		BnaA01g07750D	4.5525	3.8518
		BnaC01g38380D	-1.2295	-1.5748
		BnaC05g47760D	5.0194	5.0017
		BnaA01g08560D	3.4727	3.7106
		BnaA01g08920D	1.0659	1.049
		BnaA01g09290D	2.1326	2.2656
		BnaA01g12890D	5.5317	5.9421
		BnaA01g26820D	4.2244	4.2699
		BnaA01g26860D	6.6859	7.014
		BnaA01g26950D	2.6102	3.1664
		BnaA01g26980D	10.06	10.689
		BnaA01g27000D	6.6352	7.148
		BnaA01g27090D	10.536	11.012
		BnaA01g27160D	4.9565	4.9041
		BnaA01g27300D	6.4428	6.875
		BnaA01g27320D	9.6304	10.056
		BnaA01g27380D	7.0292	6.0568
		BnaA01g27400D	6.198	6.6767
		BnaA01g27420D	6.0278	6.6193
		BnaA01g27460D	7.2769	7.7833
		BnaA01g27550D	6.9136	7.5071
		BnaA01g27570D	6.9196	7.2047
		BnaA01g27580D	7.7538	8.2824
		BnaA01g27680D	9.2568	8.672
		BnaA01g27710D	10.247	10.519
		BnaA01g27820D	6.8299	7.2964
		BnaA01g27900D	6.1219	6.3065
		BnaA01g28120D	8.9218	9.3823
		BnaA01g28190D	4.8724	5.5364
		BnaA01g28200D	9.7151	9.9905
		BnaA01g28250D	2.1978	2.6545
		BnaA01g28330D	6.1754	6.5956
		BnaA01g28410D	5.5199	6.0017
		BnaA01g28500D	4.9211	5.1831
		BnaA01g28530D	9.0894	9.5963
		BnaA01g28540D	9.4343	9.8721
		BnaA01g28550D	5.1731	5.644
		BnaA01g28580D	6.8874	7.181
		BnaA01g28590D	7.2468	7.7779
		BnaA01g28640D	8.7423	9.1088
		BnaA01g28980D	8.3478	8.766
		BnaA01g29080D	5.7224	6.0655
		BnaA01g29140D	3.9009	4.3479
		BnaA01g29230D	9.7249	10.021
		BnaA01g29260D	5.7945	6.0099
		BnaA01g29420D	7.3514	7.3718
		BnaA01g29460D	4.8969	5.2489
		BnaA01g29470D	5.6118	6.024
		BnaA01g29490D	8.7033	9.1135
		BnaA01g29630D	5.9912	6.3028
		BnaA01g29770D	5.4121	5.9488
		BnaA01g29820D	8.5447	9.2268
		BnaA01g29850D	4.9389	5.6001
		BnaA01g29900D	5.0796	5.4955
		BnaA01g29940D	5.9773	6.3639
		BnaA01g29950D	3.3873	4.3155
		BnaA01g29980D	8.1688	8.819
		BnaA01g30020D	4.7631	5.3861
		BnaA01g30090D	4.9565	5.3548
		BnaA01g30110D	5.0416	5.2337
		BnaA01g30200D	5.9768	6.1631
		BnaA01g30320D	9.9925	10.133
		BnaA01g30390D	4.8537	5.0847
		BnaA01g30630D	7.1375	7.7962
		BnaA01g30790D	5.6375	5.8945
		BnaA01g30830D	6.0388	6.717
		BnaA01g31120D	4.7895	5.2678
		BnaA01g31170D	2.2425	3.0356
		BnaA01g31350D	9.3652	9.7425
		BnaA01g32040D	-2.0171	-1.7866
		BnaA01g36890D	9.4953	9.8362
		BnaA01g36920D	4.4105	4.989
		BnaA01g37030D	9.0149	9.532
		BnaA01g37130D	5.5396	6.3565
		BnaA01g37150D	6.3286	6.7357
		BnaA01g37210D	5.1167	5.564
		BnaA02g00100D	-1.5462	-1.5493
		BnaA02g02020D	-2.0587	-2.3663
		BnaA02g02290D	-1.8708	-1.5601
		BnaA02g04080D	-2.8316	-2.2437
		BnaA02g05290D	1.9159	1.926
		BnaA02g05660D	-1.3254	-1.4888
		BnaA02g05840D	1.1076	1.4297
		BnaA02g06690D	-1.1467	-2.4195
		BnaA02g06730D	-3.8319	-8.5597
		BnaA02g13310D	1.3065	1.3697
		BnaA02g15250D	-9.0915	-7.842
		BnaA02g15900D	-8.8225	-7.573
		BnaA02g15910D	-4.8027	-5.0645
		BnaA02g16590D	-1.3329	-1.4802
		BnaA02g18290D	5.9389	6.6251
		BnaA02g19210D	8.2737	8.4597
		BnaA02g21790D	1.3287	1.3645
		BnaA02g21890D	1.1202	1.2205
		BnaA02g23660D	3.7081	3.7665
		BnaA02g24020D	1.9499	1.884
		BnaA02g26670D	-2.7324	-2.7873
		BnaA02g26990D	1.8258	1.78
		BnaA02g29010D	-1.8369	-2.6945
		BnaA02g30780D	9.1944	9.276
		BnaA02g30870D	10.16	10.388
		BnaA02g34280D	2.2227	2.5446
		BnaA02g36790D	-1.0818	-1.1591
		BnaA03g00260D	1.6542	1.3641
		BnaA03g00380D	1.6639	1.2123
		BnaA03g01080D	9.4268	8.4927
		BnaA03g02840D	1.0682	1.0628
		BnaA03g02870D	1.314	1.3267
		BnaA03g02890D	1.5937	1.5969
		BnaA03g02950D	1.6943	1.2043
		BnaA03g03370D	2.6161	2.1794
		BnaA03g07740D	1.4438	1.523
		BnaA03g08700D	-2.0289	-2.1965
		BnaA03g09170D	2.01	2.1787
		BnaA03g09540D	5.4927	5.4806
		BnaA03g10640D	2.2357	2.4169
		BnaA03g10790D	-1.461	-1.5219
		BnaA03g11140D	-1.9217	-2.3971
		BnaA03g11350D	-2.5535	-3.9491
		BnaA03g12800D	-2.9968	-3.525
		BnaA03g13410D	-2.8213	-7.2158
		BnaA03g14630D	-2.5737	-2.9966
		BnaA03g14730D	4.942	5.1322
		BnaA03g15760D	2.8032	2.7458
		BnaA03g15830D	-1.7679	-1.8647
		BnaA03g17820D	-2.7261	-3.198
		BnaA03g18750D	-2.5539	-3.4602
		BnaA03g20310D	-2.7465	-4.0538
		BnaA03g23840D	-1.2163	-1.7487
		BnaA03g24580D	-3.392	-5.2783
		BnaA03g26110D	4.0071	4.0483
		BnaA03g32020D	1.3278	1.5822
		BnaA03g36620D	-6.2453	-5.7923
		BnaA03g36910D	2.0433	2.0914
		BnaA03g37990D	-1.3806	-1.7169
		BnaA03g39710D	-1.888	-1.9994
		BnaA03g40750D	-6.7384	-10.066
		BnaA03g51020D	3.4182	4.2548
		BnaA03g51030D	-1.9648	-3.4015
		BnaA03g51180D	-1.4394	-1.4195
		BnaA03g51870D	-1.5269	-1.9415
		BnaA03g53100D	-1.3314	-1.2472
		BnaA03g56540D	8.933	9.9488
		BnaA03g56560D	3.5873	3.9562
		BnaA03g57230D	-2.3374	-2.6729
		BnaA03g58800D	1.1376	1.6374
		BnaA04g03360D	-2.6597	-3.3269
		BnaA04g03590D	1.8341	1.8536
		BnaA04g08640D	-2.8057	-2.8214
		BnaA04g08950D	-5.9199	-9.2472
		BnaA04g08970D	-3.2008	-3.5362
		BnaA04g09500D	-3.2255	-3.348
		BnaA04g10330D	1.2691	1.1634
		BnaA04g10710D	1.2479	1.2564
		BnaA04g12350D	-1.5737	-1.4265
		BnaA04g18250D	-1.0921	-1.2718
		BnaA04g18820D	1.2721	1.3972
		BnaA04g18910D	-3.8015	-7.2524
		BnaA04g19010D	1.6153	1.7002
		BnaA04g19020D	1.1148	1.2022
		BnaA04g22040D	-2.7449	-2.7886
		BnaA04g23390D	-3.1995	-3.2467
		BnaA04g25170D	-3.0161	-3.0602
		BnaA04g25390D	1.0567	1.0998
		BnaA04g25810D	3.5979	3.7231
		BnaA04g28540D	1.1339	1.2217
		BnaA04g29060D	9.2128	9.2557
		BnaA04g29080D	4.8969	5.046
		BnaA05g03520D	-1.7511	-2.3064
		BnaA05g03610D	1.5843	1.5192
		BnaA05g05620D	2.299	2.4131
		BnaA05g08110D	6.5135	7.2348
		BnaA05g09400D	-1.1962	-1.1619
		BnaA05g13530D	1.8031	1.9534
		BnaA05g16460D	-2.2744	-2.4773
		BnaA05g16490D	-3.2715	-3.607
		BnaA05g18150D	-1.6965	-2.5058
		BnaA05g18210D	1.8832	1.9076
		BnaA05g19630D	2.2707	2.1055
		BnaA05g20400D	2.1726	2.1358
		BnaA05g23410D	1.3166	1.3086
		BnaA05g23590D	1.3657	1.3463
		BnaA05g23630D	1.9896	1.8599
		BnaA05g28470D	-1.1522	-1.4733
		BnaA05g28580D	-1.7027	-1.7342
		BnaA05g29010D	2.967	3.0172
		BnaA05g31530D	-1.3322	-1.8391
		BnaA05g32250D	-2.4623	-3.8064
		BnaA05g32330D	-2.8308	-4.8444
		BnaA05g32350D	-2.6176	-4.2881
		BnaA05g32390D	-1.3142	-2.473
		BnaA05g32400D	-2.7479	-4.3663
		BnaA05g32780D	-1.3461	-1.3528
		BnaA05g33200D	-1.2592	-1.1635
		BnaA05g33260D	-2.8745	-4.067
		BnaA05g33310D	-2.685	-3.5179
		BnaA05g33360D	-2.1914	-3.8295
		BnaA05g33430D	-1.9801	-3.0535
		BnaA05g33440D	-3.7437	-4.771
		BnaA05g33470D	-2.7498	-4.0645
		BnaA05g33490D	-2.6013	-3.8627
		BnaA05g33510D	-1.7526	-2.6027
		BnaA05g33540D	-1.8902	-3.1784
		BnaA05g33580D	-2.4882	-2.9936
		BnaA05g33810D	-1.6871	-1.8935
		BnaA05g33950D	-1.4014	-2.1694
		BnaA05g34620D	1.143	1.3555
		BnaA05g34760D	1.8031	1.9929
		BnaA06g00560D	1.7245	1.6321
		BnaA06g00960D	-2.1499	-2.527
		BnaA06g01540D	-3.528	-4.6331
		BnaA06g01980D	-1.4871	-1.2757
		BnaA06g03330D	5.2982	4.928
		BnaA06g03570D	-2.463	-4.3949
		BnaA06g04320D	11.009	9.584
		BnaA06g04580D	-2.112	-2.3877
		BnaA06g06420D	-1.6434	-3.3009
		BnaA06g06960D	-1.324	-1.496
		BnaA06g09880D	-1.8784	-2.4649
		BnaA06g10520D	-1.0366	-2.908
		BnaA06g14510D	-1.54	-1.4922
		BnaA06g16580D	-1.5418	-1.7457
		BnaA06g18440D	-1.7264	-2.1979
		BnaA06g26750D	6.9175	7.1295
		BnaA06g28610D	7.1701	5.7196
		BnaA06g30200D	6.7487	6.8523
		BnaA06g31840D	7.9773	8.4081
		BnaA06g31910D	-1.3934	-2.3888
		BnaA06g33300D	1.1497	1.1731
		BnaA06g35590D	-1.5927	-1.6822
		BnaA06g35830D	4.8305	5.5249
		BnaA06g36180D	-1.1442	-1.445
		BnaA06g37510D	-5.5484	-5.9383
		BnaA06g37870D	-5.2679	-4.1294
		BnaA06g39650D	3.9665	3.7968
		BnaA06g39970D	1.5819	1.6737
		BnaA07g01710D	5.3774	4.9977
		BnaA07g02080D	1.3103	1.3451
		BnaA07g02370D	7.0558	8.1507
		BnaA07g06560D	3.718	3.3035
		BnaA07g06570D	1.2518	1.3944
		BnaA07g06900D	-8.6578	-8.1632
		BnaA07g07430D	6.3439	6.2059
		BnaA07g07560D	-1.3739	-1.5111
		BnaA07g07690D	3.5561	3.7016
		BnaA07g10030D	1.1134	1.3927
		BnaA07g10870D	1.8642	2.2608
		BnaA07g13040D	1.9074	1.8261
		BnaA07g14420D	-1.3075	-1.4405
		BnaA07g19320D	-3.1705	-3.2107
		BnaA07g20210D	4.8721	4.8848
		BnaA07g20950D	-5.8907	-5.8934
		BnaA07g22460D	-2.0657	-2.1987
		BnaA07g23000D	-1.2741	-1.549
		BnaA07g23850D	1.6651	1.641
		BnaA07g25540D	-2.4723	-2.993
		BnaA07g25940D	1.8018	2.12
		BnaA07g26770D	1.4964	1.2788
		BnaA07g28460D	-2.6924	-2.3931
		BnaA07g28810D	-1.701	-1.6774
		BnaA07g29820D	8.509	8.8533
		BnaA07g29830D	2.8954	3.0514
		BnaA07g29880D	1.6486	1.7038
		BnaA07g30390D	5.4262	5.2834
		BnaA07g31400D	1.0787	1.2885
		BnaA07g32150D	-1.6452	-2.015
		BnaA07g32320D	-1.8781	-2.1403
		BnaA07g32570D	8.4692	8.7357
		BnaA07g32780D	-3.4584	-3.7635
		BnaA07g33800D	1.2004	1.2604
		BnaA07g34930D	-1.2051	-1.1491
		BnaA07g35260D	-2.738	-2.543
		BnaA07g38390D	-2.2859	-2.1599
		BnaA07g38520D	-2.2414	-2.1931
		BnaA08g01340D	2.4006	2.6683
		BnaA08g01960D	2.0517	2.1073
		BnaA08g02000D	1.6329	1.8264
		BnaA08g02930D	5.7361	5.3083
		BnaA08g03400D	-1.4933	-1.7021
		BnaA08g04020D	5.1477	5.3192
		BnaA08g06170D	3.5803	3.8749
		BnaA08g08140D	-3.5423	-2.9592
		BnaA08g08330D	1.9547	1.6995
		BnaA08g08530D	1.143	1.1013
		BnaA08g10430D	-1.2916	-1.3025
		BnaA08g10840D	1.9155	2.1323
		BnaA08g10990D	2.3268	2.2048
		BnaA08g11320D	1.0684	1.221
		BnaA08g16820D	-1.8005	-1.9404
		BnaA08g16880D	-5.88	-9.2073
		BnaA08g17260D	3.6146	3.2748
		BnaA08g17430D	-1.4343	-1.3013
		BnaA08g17480D	8.7327	9.2813
		BnaA08g17660D	-1.6791	-1.9979
		BnaA08g23990D	1.1216	1.2004
		BnaA08g24010D	8.784	8.8785
		BnaA08g24930D	7.3337	6.4671
		BnaA08g25710D	-2.7286	-3.3051
		BnaA08g29810D	-1.3223	-1.8983
		BnaA09g00820D	-2.4249	-2.4365
		BnaA09g01390D	3.4418	2.5445
		BnaA09g03060D	2.6775	2.6331
		BnaA09g03130D	5.193	4.9791
		BnaA09g03830D	1.1673	1.1593
		BnaA09g03960D	4.7319	4.1946
		BnaA09g04060D	1.3121	1.3278
		BnaA09g04620D	1.2439	1.3653
		BnaA09g04830D	1.271	1.2343
		BnaA09g05110D	2.7316	2.5955
		BnaA09g05510D	1.2101	1.5124
		BnaA09g05560D	2.1954	2.5234
		BnaA09g05580D	1.9588	1.9493
		BnaA09g05620D	1.6381	1.8869
		BnaA09g05810D	1.0321	1.2527
		BnaA09g05840D	2.0417	2.1109
		BnaA09g06070D	1.0517	1.2829
		BnaA09g06660D	2.144	2.2598
		BnaA09g06670D	1.3792	1.3832
		BnaA09g06770D	1.3558	1.4496
		BnaA09g06990D	1.224	1.1957
		BnaA09g07470D	1.2981	1.368
		BnaA09g07760D	1.8004	1.6501
		BnaA09g08010D	2.4373	2.4387
		BnaA09g08060D	1.3851	1.1911
		BnaA09g08100D	1.8198	1.4574
		BnaA09g08400D	1.7909	2.1867
		BnaA09g08470D	-3.075	-6.277
		BnaA09g10750D	-4.0214	-3.2618
		BnaA09g16400D	1.9001	2.2929
		BnaA09g17080D	1.3674	1.4897
		BnaA09g17360D	-2.0912	-1.8378
		BnaA09g18000D	9.5469	9.6906
		BnaA09g18310D	2.3223	2.3557
		BnaA09g18590D	1.0527	1.06
		BnaA09g19450D	2.5686	2.4319
		BnaA09g21860D	-1.4382	-1.6432
		BnaA09g24560D	-3.5181	-6.4385
		BnaA09g25890D	2.9989	3.2014
		BnaA09g26140D	-1.0912	-1.2806
		BnaA09g26520D	2.9074	2.8582
		BnaA09g27660D	2.4386	2.4466
		BnaA09g28980D	2.7747	2.773
		BnaA09g31720D	2.9377	2.806
		BnaA09g32770D	2.1	1.9463
		BnaA09g33340D	1.7867	1.9678
		BnaA09g33390D	1.8059	1.7357
		BnaA09g37250D	-5.1238	-6.1113
		BnaA09g37450D	4.9955	5.1341
		BnaA09g42220D	2.1465	2.0128
		BnaA09g42790D	-4.3732	-6.2937
		BnaA09g43600D	-6.8941	-7.4926
		BnaA09g44020D	1.0788	1.125
		BnaA09g45320D	10.325	10.427
		BnaA09g45360D	-7.9494	-5.6004
		BnaA09g46460D	2.1381	2.2768
		BnaA09g47450D	2.0518	2.1102
		BnaA09g48320D	10.692	10.823
		BnaA09g48380D	-1.4587	-1.7359
		BnaA09g49520D	1.3602	1.5801
		BnaA09g51180D	2.3034	2.5948
		BnaA09g51230D	5.0305	5.1016
		BnaA09g52370D	1.103	1.1082
		BnaA09g52600D	1.12	1.2386
		BnaA09g52620D	1.0439	1.125
		BnaA09g52750D	2.3789	2.3764
		BnaA09g53730D	-1.4138	-1.54
		BnaA10g00050D	1.4101	1.6719
		BnaA10g00410D	-1.2781	-1.2599
		BnaA10g04420D	2.3062	1.4825
		BnaA10g07250D	1.4089	1.0591
		BnaA10g10840D	1.0378	1.3554
		BnaA10g12870D	3.2872	3.5181
		BnaA10g14240D	2.9907	3.249
		BnaA10g14770D	-1.3821	-1.2163
		BnaA10g15410D	-1.1791	-1.0047
		BnaA10g15850D	2.6704	2.3974
		BnaA10g16880D	-1.2322	-1.2121
		BnaA10g17770D	2.1371	2.1619
		BnaA10g18500D	-1.3461	-1.0333
		BnaA10g19280D	-5.2163	-5.6865
		BnaA10g19430D	1.2158	1.3171
		BnaA10g19870D	1.5032	1.6425
		BnaA10g21270D	1.9198	2.0045
		BnaA10g21870D	3.572	3.6878
		BnaA10g21880D	2.6054	2.8796
		BnaA10g23100D	1.8967	1.6768
		BnaA10g23500D	1.9362	2.1178
		BnaA10g24310D	9.5202	9.7249
		BnaA10g24610D	-2.2299	-1.9199
		BnaA10g25030D	3.8962	4.0567
		BnaA10g26360D	1.4334	1.4075
		BnaA10g26640D	1.1277	1.0078
		BnaA10g26850D	1.7075	1.6539
		BnaAnng00930D	9.0803	8.4781
		BnaAnng02310D	7.1983	7.0459
		BnaAnng02380D	3.8307	3.2465
		BnaAnng02700D	-1.245	-1.6246
		BnaAnng04290D	-1.3968	-3.5731
		BnaAnng06020D	-1.3749	-1.1576
		BnaAnng06210D	-2.0267	-1.9797
		BnaAnng07140D	-1.4374	-1.9836
		BnaAnng07200D	7.5882	7.2697
		BnaAnng08010D	1.1604	1.4764
		BnaAnng08850D	2.2792	1.4895
		BnaAnng09310D	4.0602	4.4875
		BnaAnng09380D	9.5403	10.129
		BnaAnng09530D	1.4953	1.8383
		BnaAnng10160D	3.1325	3.1496
		BnaAnng11300D	7.0619	7.7295
		BnaAnng11310D	5.8727	6.6704
		BnaAnng12670D	-1.0477	-1.0135
		BnaAnng15770D	-2.6735	-3.3138
		BnaAnng17350D	2.0026	2.0729
		BnaAnng19160D	5.9624	6.301
		BnaAnng20420D	-1.5807	-2.6166
		BnaAnng22920D	-1.2321	-2.4101
		BnaAnng25620D	2.4941	3.0034
		BnaAnng25950D	5.1731	5.2222
		BnaAnng26220D	-1.9511	-1.8639
		BnaAnng27100D	-1.8629	-2.6358
		BnaAnng28010D	4.5985	4.2871
		BnaAnng28310D	1.315	1.277
		BnaAnng30630D	-2.1492	-6.608
		BnaAnng32430D	1.9771	1.7392
		BnaAnng36210D	-1.185	-1.312
		BnaAnng37980D	10.281	9.3111
		BnaAnng38080D	1.9766	1.5676
		BnaAnng38340D	-4.3894	-5.0468
		BnaAnng39250D	5.4744	5.8108
		BnaAnng40850D	-1.9392	-2.1644
		BnaC01g04860D	-1.9737	-1.5473
		BnaC01g07580D	1.1284	1.4521
		BnaC01g15640D	-1.9565	-2.2161
		BnaC01g18730D	8.3362	6.9275
		BnaC01g21370D	9.0181	8.3796
		BnaC01g29520D	-1.0904	-2.0456
		BnaC01g31650D	-4.8769	-4.3823
		BnaC01g32170D	-2.2344	-3.227
		BnaC01g32320D	-2.0467	-3.2614
		BnaC01g34330D	-1.1332	-1.946
		BnaC01g34460D	-1.3172	-2.1281
		BnaC01g34490D	-1.4582	-2.3013
		BnaC01g34770D	-1.651	-2.3283
		BnaC01g34980D	-1.5594	-2.4774
		BnaC01g35210D	-2.3819	-3.5329
		BnaC01g35230D	-3.6767	-6.8769
		BnaC01g35360D	-5.3409	-8.4838
		BnaC01g35560D	-1.369	-2.0879
		BnaC01g35830D	-1.7414	-2.669
		BnaC01g35960D	8.5666	8.9931
		BnaC01g36340D	-1.619	-2.4579
		BnaC01g36570D	-1.5786	-2.5827
		BnaC01g36660D	-1.5263	-2.4262
		BnaC01g36930D	-1.6569	-2.2551
		BnaC01g36940D	-1.6735	-2.2053
		BnaC01g37010D	-1.6734	-2.6965
		BnaC01g37020D	-3.1129	-3.9224
		BnaC01g37240D	-1.6435	-2.4381
		BnaC01g37340D	-1.7196	-2.6859
		BnaC01g37460D	-1.3703	-2.1542
		BnaC01g37560D	-1.3803	-2.3185
		BnaC01g37620D	-1.5038	-2.4541
		BnaC01g38270D	-2.052	-2.8141
		BnaC01g38600D	-1.6564	-2.659
		BnaC01g38680D	5.6192	5.2974
		BnaC01g38880D	8.7614	8.3399
		BnaC01g38940D	8.5924	8.104
		BnaC01g38960D	10.228	9.8059
		BnaC01g39450D	6.0082	5.4402
		BnaC01g39460D	7.3665	7.0897
		BnaC01g39680D	-1.6701	-1.2179
		BnaC01g39840D	8.4692	7.9576
		BnaC01g39900D	2.6268	2.1586
		BnaC01g40000D	2.6394	2.3427
		BnaC01g40070D	6.921	6.6257
		BnaC01g40140D	5.5491	5.1299
		BnaC01g40190D	3.3045	3.0445
		BnaC01g40200D	9.2577	8.8448
		BnaC01g40210D	3.8573	3.4954
		BnaC01g40350D	9.4723	9.3073
		BnaC01g40380D	7.4107	7.1538
		BnaC01g40620D	8.7307	8.6795
		BnaC01g43960D	-1.3757	-2.2253
		BnaC01g44040D	-1.3966	-1.9906
		BnaC01g44580D	-1.1645	-2.425
		BnaC01g44810D	-1.2443	-2.058
		BnaC01g44960D	1.5281	1.6071
		BnaC02g00060D	3.2943	2.8795
		BnaC02g00320D	7.0648	6.2508
		BnaC02g00380D	5.0739	4.1862
		BnaC02g00650D	2.7611	2.3239
		BnaC02g00690D	4.8957	4.2355
		BnaC02g00740D	5.8874	5.0092
		BnaC02g01030D	3.3222	2.6591
		BnaC02g01060D	3.1622	2.5088
		BnaC02g01100D	5.2659	4.4364
		BnaC02g01240D	2.5912	2.2174
		BnaC02g01270D	6.9359	6.1672
		BnaC02g01330D	6.093	5.3264
		BnaC02g01650D	10.572	9.8348
		BnaC02g01730D	8.581	7.8968
		BnaC02g02020D	9.0954	8.4373
		BnaC02g02070D	6.4281	5.6753
		BnaC02g02440D	10.86	10.113
		BnaC02g02500D	6.0025	5.2826
		BnaC02g02570D	7.9957	7.456
		BnaC02g02670D	3.4407	2.6052
		BnaC02g02730D	4.6474	4.0481
		BnaC02g02830D	9.8372	9.1553
		BnaC02g02880D	10.594	9.7479
		BnaC02g03240D	5.6412	5.0847
		BnaC02g03410D	6.282	5.4665
		BnaC02g03430D	8.4644	7.6401
		BnaC02g03470D	6.5551	5.776
		BnaC02g03800D	6.7849	5.9968
		BnaC02g04000D	5.3391	4.7251
		BnaC02g04430D	6.6834	5.9681
		BnaC02g04450D	2.7369	1.9587
		BnaC02g04760D	6.4302	5.4891
		BnaC02g04800D	9.5562	8.9208
		BnaC02g04820D	6.4281	5.7468
		BnaC02g05070D	1.666	1.3388
		BnaC02g05110D	6.0194	5.0847
		BnaC02g05120D	9.3863	8.7539
		BnaC02g05260D	6.1955	5.4697
		BnaC02g05730D	9.2639	8.104
		BnaC02g05810D	5.8847	5.0932
		BnaC02g05940D	11.173	10.031
		BnaC02g05960D	6.2466	4.8352
		BnaC02g06060D	10.252	9.1064
		BnaC02g06410D	6.8954	5.9468
		BnaC02g06710D	6.9481	5.9409
		BnaC02g06750D	6.1756	5.3264
		BnaC02g07030D	8.1074	7.187
		BnaC02g07040D	2.8373	1.9958
		BnaC02g07610D	11.893	10.823
		BnaC02g08540D	5.9389	4.8046
		BnaC02g08760D	9.9664	8.8486
		BnaC02g08990D	9.4816	8.4523
		BnaC02g09040D	6.2513	5.2789
		BnaC02g09300D	10.24	9.0873
		BnaC02g11640D	10.55	8.2158
		BnaC02g12870D	7.4527	5.018
		BnaC02g20340D	3.3816	2.8624
		BnaC02g20410D	2.407	2.4491
		BnaC02g20700D	5.3208	5.2621
		BnaC02g20980D	5.6271	5.6476
		BnaC02g29270D	3.8491	2.9912
		BnaC02g31500D	-1.9036	-1.9909
		BnaC02g31650D	-5.143	-5.4703
		BnaC02g31660D	-5.5364	-3.7564
		BnaC02g31930D	-4.5858	-4.7888
		BnaC02g32230D	2.7765	2.7655
		BnaC02g39910D	7.1781	5.3723
		BnaC02g44590D	-1.5507	-1.6058
		BnaC02g47130D	-1.231	-1.4458
		BnaC03g03350D	-2.3167	-1.1521
		BnaC03g03990D	-3.7143	-3.4209
		BnaC03g04010D	-4.7354	-2.5244
		BnaC03g04180D	-6.839	-3.7912
		BnaC03g04190D	-6.4666	-3.6033
		BnaC03g04230D	-4.2983	-2.8561
		BnaC03g04240D	-4.6398	-2.9543
		BnaC03g04250D	-8.0236	-3.4261
		BnaC03g04340D	-2.6419	-2.0423
		BnaC03g04350D	-5.5574	-2.913
		BnaC03g04390D	-5.1061	-2.9822
		BnaC03g05110D	-2.7184	-1.918
		BnaC03g05980D	-1.7441	-1.1068
		BnaC03g06220D	-2.8625	-1.3918
		BnaC03g11030D	3.0432	3.0136
		BnaC03g11650D	2.6338	2.7055
		BnaC03g12430D	-2.8638	-1.8344
		BnaC03g12530D	-1.9569	-1.8023
		BnaC03g13350D	6.4085	6.0625
		BnaC03g14350D	2.7278	2.775
		BnaC03g15660D	1.6319	1.616
		BnaC03g15710D	2.85	2.7905
		BnaC03g19950D	1.5927	1.5893
		BnaC03g19960D	1.5088	1.5723
		BnaC03g20310D	-1.3781	-1.3722
		BnaC03g23520D	4.0171	3.7882
		BnaC03g24640D	2.2628	2.0112
		BnaC03g28340D	-1.0682	-1.1118
		BnaC03g44790D	6.5294	6.8206
		BnaC03g45470D	-1.1948	-1.1654
		BnaC03g59670D	-1.6284	-1.7641
		BnaC03g65100D	-1.1417	-1.2059
		BnaC03g65490D	2.4426	2.677
		BnaC03g65810D	1.1739	1.0275
		BnaC03g68420D	2.139	2.1846
		BnaC03g70790D	5.5953	5.8429
		BnaC03g71050D	-1.2473	-1.6207
		BnaC03g71130D	5.4005	5.0372
		BnaC03g71520D	2.4787	2.5837
		BnaC03g71530D	4.5797	4.5972
		BnaC03g71690D	-1.0436	-1.1084
		BnaC03g71780D	-1.5811	-1.4778
		BnaC03g74320D	-3.0991	-3.4091
		BnaC03g78020D	-2.2386	-1.9954
		BnaC04g00920D	4.7174	4.4389
		BnaC04g07660D	-1.191	-1.0327
		BnaC04g10770D	-1.1395	-1.289
		BnaC04g10780D	-1.0808	-1.1659
		BnaC04g11150D	6.1341	6.0825
		BnaC04g24950D	-2.2971	-2.4963
		BnaC04g25260D	-1.231	-1.3713
		BnaC04g25630D	4.1176	4.1834
		BnaC04g26530D	-1.4524	-1.4554
		BnaC04g28830D	7.0917	7.192
		BnaC04g29010D	-3.1103	-2.1834
		BnaC04g33570D	-1.5931	-1.8906
		BnaC04g34390D	-1.2	-1.3803
		BnaC04g38300D	-2.087	-1.9126
		BnaC04g39940D	-1.4374	-1.8654
		BnaC04g41260D	2.4626	3.8799
		BnaC04g43910D	3.4733	3.5676
		BnaC04g45760D	4.0771	4.0041
		BnaC04g45940D	1.937	1.6994
		BnaC04g48550D	1.2028	1.4373
		BnaC04g49060D	2.0672	2.511
		BnaC04g49280D	2.079	1.9339
		BnaC04g49400D	2.0839	2.1718
		BnaC04g49410D	3.8038	3.8327
		BnaC04g49470D	-2.6207	-3.1015
		BnaC04g51320D	-1.1401	-1.249
		BnaC04g53020D	-2.4048	-2.7526
		BnaC04g53480D	1.6136	1.8576
		BnaC05g05750D	-2.8368	-2.4913
		BnaC05g10770D	-1.7367	-1.8621
		BnaC05g11500D	-2.4328	-2.07
		BnaC05g16350D	-2.2903	-2.2743
		BnaC05g22880D	-1.3135	-1.5066
		BnaC05g24600D	-1.0157	-1.0239
		BnaC05g31270D	-1.5681	-2.0526
		BnaC05g42780D	7.7112	7.611
		BnaC05g42830D	3.3402	3.441
		BnaC05g42860D	3.222	3.0835
		BnaC05g43580D	-6.3833	-5.9819
		BnaC05g46990D	-1.4336	-1.4927
		BnaC05g47200D	4.8785	5.0889
		BnaC05g47280D	6.106	6.1226
		BnaC05g47320D	1.9714	1.9451
		BnaC05g47350D	2.0242	2.0603
		BnaC05g47390D	8.4371	8.6779
		BnaC05g47450D	8.1941	8.4398
		BnaC05g47470D	5.1062	4.9653
		BnaC05g47590D	3.3853	3.8009
		BnaC05g47660D	5.1881	5.0062
		BnaC05g47830D	4.8246	5.2136
		BnaC05g47910D	5.3074	5.8149
		BnaC05g48020D	7.6469	7.6699
		BnaC05g48080D	8.4204	8.3338
		BnaC05g48220D	4.8474	5.0547
		BnaC05g48240D	5.2513	5.264
		BnaC05g48280D	9.364	9.0235
		BnaC05g48310D	4.2818	5.1403
		BnaC05g48420D	8.6632	9.5338
		BnaC05g48440D	7.9925	9.1158
		BnaC05g48510D	4.5885	5.1562
		BnaC05g48550D	3.2135	4.2676
		BnaC05g48560D	4.892	5.8043
		BnaC05g48600D	8.3053	9.2907
		BnaC05g48620D	9.719	10.809
		BnaC05g48650D	7.6551	8.7779
		BnaC05g48670D	5.1271	5.706
		BnaC05g48740D	5.7224	6.5927
		BnaC05g48850D	5.6982	6.4335
		BnaC06g03980D	7.9127	8.424
		BnaC06g05340D	-2.8096	-3.9731
		BnaC06g07480D	-1.3417	-1.6503
		BnaC06g15480D	-2.4277	-2.6112
		BnaC06g18870D	-1.5766	-1.6221
		BnaC06g25750D	-3.1652	-3.1346
		BnaC06g26560D	-1.0843	-1.1988
		BnaC06g27340D	-2.2596	-2.7481
		BnaC06g27830D	-2.2898	-3.0531
		BnaC06g28800D	-1.9828	-2.5867
		BnaC06g28840D	-3.1553	-5.0079
		BnaC06g31910D	3.5319	3.7712
		BnaC06g31930D	-2.0894	-2.3101
		BnaC06g33320D	-1.9379	-2.3019
		BnaC06g35200D	1.6994	1.797
		BnaC06g37610D	-1.2584	-1.4274
		BnaC06g39780D	5.3789	5.2752
		BnaC06g39860D	6.3027	6.3196
		BnaC06g39880D	5.4005	5.527
		BnaC06g39910D	3.0776	3.1542
		BnaC06g40200D	8.4537	8.4145
		BnaC06g43750D	-5.9193	-4.5667
		BnaC07g08290D	4.909	4.9791
		BnaC07g09220D	2.9889	3.0618
		BnaC07g09400D	8.9116	8.3528
		BnaC07g14640D	-2.1477	-2.2429
		BnaC07g24660D	-1.0564	-1.153
		BnaC07g27610D	2.7248	2.7496
		BnaC07g28900D	-1.359	-1.6153
		BnaC07g41630D	4.6109	4.6914
		BnaC07g42210D	-1.1762	-1.336
		BnaC07g49890D	6.4395	6.5257
		BnaC08g01540D	-1.0733	-1.1095
		BnaC08g23060D	-5.984	-5.9866
		BnaC08g24170D	-3.4468	-4.9269
		BnaC08g25010D	-1.4256	-1.3085
		BnaC08g25680D	-3.2018	-1.5517
		BnaC08g26910D	-1.4616	-1.5443
		BnaC08g27590D	-1.4255	-1.2539
		BnaC08g34300D	1.2707	1.3569
		BnaC08g35170D	6.3157	6.2655
		BnaC08g37220D	1.4188	1.5491
		BnaC08g38660D	-1.0389	-1.2603
		BnaC08g39130D	-3.9601	-3.2764
		BnaC08g41800D	-1.1651	-1.2085
		BnaC08g42900D	-1.8731	-2.3936
		BnaC08g45990D	-1.4143	-2.1796
		BnaC08g49490D	4.9903	4.6763
		BnaC08g49610D	-1.1202	-1.1676
		BnaC09g01520D	9.3118	9.3094
		BnaC09g02460D	-3.9631	-9.508
		BnaC09g02550D	-2.2671	-4.0609
		BnaC09g02690D	-2.1142	-2.9155
		BnaC09g02780D	-2.7042	-4.7225
		BnaC09g02870D	-3.9917	-10.851
		BnaC09g02910D	-3.4765	-8.2214
		BnaC09g03230D	-3.2399	-4.2314
		BnaC09g03260D	-3.4013	-7.3428
		BnaC09g03320D	-2.1447	-3.148
		BnaC09g03440D	-2.3402	-4.483
		BnaC09g03450D	-5.0988	-6.0164
		BnaC09g03560D	-2.035	-2.7247
		BnaC09g03600D	-2.923	-4.1187
		BnaC09g03660D	-2.3023	-2.4678
		BnaC09g03960D	-3.2055	-8.9673
		BnaC09g04070D	-3.1799	-6.4926
		BnaC09g04180D	-2.9601	-4.7263
		BnaC09g04200D	-1.6558	-2.0524
		BnaC09g04350D	-2.101	-2.8232
		BnaC09g04540D	-4.608	-9.7654
		BnaC09g04650D	-3.2252	-6.9666
		BnaC09g04670D	-3.6022	-5.6862
		BnaC09g04730D	-2.471	-3.8826
		BnaC09g04910D	-3.0954	-8.7163
		BnaC09g05110D	-2.752	-5.9916
		BnaC09g05180D	-2.9026	-7.974
		BnaC09g05410D	-2.4521	-5.0736
		BnaC09g05450D	-2.5509	-3.9024
		BnaC09g05510D	-2.305	-7.3954
		BnaC09g05930D	-2.7867	-4.4076
		BnaC09g05970D	-3.4521	-4.3174
		BnaC09g06150D	-2.4273	-5.5702
		BnaC09g06210D	-3.3649	-9.0402
		BnaC09g06240D	-2.8461	-9.0643
		BnaC09g06290D	-1.6798	-2.0884
		BnaC09g06350D	-2.9394	-10.241
		BnaC09g06400D	-2.6456	-8.4568
		BnaC09g06460D	-3.1061	-7.8339
		BnaC09g06510D	-2.2857	-2.9622
		BnaC09g06600D	-2.547	-4.2773
		BnaC09g06920D	-2.5464	-6.3713
		BnaC09g07230D	-2.4714	-4.3374
		BnaC09g07350D	-2.3853	-3.1399
		BnaC09g07800D	-2.8179	-5.5939
		BnaC09g07820D	-2.3963	-5.282
		BnaC09g07900D	-3.6763	-5.331
		BnaC09g07990D	-2.6859	-5.4553
		BnaC09g08190D	-2.5649	-2.9951
		BnaC09g08280D	-2.1663	-2.5613
		BnaC09g08320D	-2.6897	-9.4681
		BnaC09g08390D	-2.1052	-8.57
		BnaC09g08440D	-2.6318	-4.8417
		BnaC09g08540D	-2.3379	-3.8546
		BnaC09g08550D	-2.486	-3.3163
		BnaC09g08590D	-2.3314	-3.1394
		BnaC09g08630D	-2.5227	-3.9133
		BnaC09g09060D	-1.7375	-2.0776
		BnaC09g09210D	-4.6316	-7.6675
		BnaC09g09330D	-2.5663	-7.4867
		BnaC09g09400D	-2.6672	-6.98
		BnaC09g09710D	-2.7265	-4.1589
		BnaC09g16390D	3.006	2.8225
		BnaC09g16660D	-7.9825	-1.187
		BnaC09g21870D	-1.0947	-1.2751
		BnaC09g29250D	-7.1622	-1.4102
		BnaC09g34100D	-3.1813	-3.041
		BnaC09g34640D	-5.7591	-9.0864
		BnaC09g50870D	-2.3408	-4.4177
		BnaC09g50970D	-1.5297	-2.0128
		BnaCnng00840D	8.4677	8.9382
		BnaCnng00990D	10.329	10.847
		BnaCnng01020D	5.1271	5.4268
		BnaCnng01040D	2.574	3.0901
		BnaCnng01930D	-11.465	-4.2083
		BnaCnng02040D	-9.0492	-3.6568
		BnaCnng02050D	-6.1027	-3.3018
		BnaCnng02160D	-5.2637	-3.9471
		BnaCnng02240D	-5.2427	-2.8733
		BnaCnng02280D	-5.1284	-3.3465
		BnaCnng02360D	-11.951	-3.4828
		BnaCnng02370D	-3.7802	-2.8731
		BnaCnng04230D	1.6777	2.3274
		BnaCnng05760D	-1.8876	-1.1419
		BnaCnng05830D	9.4839	9.8715
		BnaCnng05840D	10.237	10.615
		BnaCnng05870D	5.8785	5.995
		BnaCnng05920D	5.0082	5.2489
		BnaCnng05930D	7.2029	7.4227
		BnaCnng05940D	6.5875	6.8552
		BnaCnng05980D	5.5894	5.5912
		BnaCnng06020D	4.9682	5.3083
		BnaCnng06030D	5.193	5.7838
		BnaCnng06090D	9.797	10.097
		BnaCnng06180D	4.8026	5.2375
		BnaCnng06200D	8.2028	8.6043
		BnaCnng06210D	3.2008	3.5451
		BnaCnng06230D	5.2115	5.54
		BnaCnng06270D	6.6699	7.0073
		BnaCnng06280D	9.5044	9.9195
		BnaCnng07500D	-1.1035	-1.021
		BnaCnng15740D	-3.3085	-5.4486
		BnaCnng15800D	-2.9534	-6.564
		BnaCnng15810D	-2.6824	-6.23
		BnaCnng15820D	-2.5829	-4.1219
		BnaCnng16700D	-2.2417	-2.9908
		BnaCnng18310D	4.9565	4.825
		BnaCnng18320D	6.1806	5.8651
		BnaCnng18330D	6.9509	6.6591
		BnaCnng18490D	5.3074	5.0762
		BnaCnng20150D	4.302	3.6493
		BnaCnng21640D	-2.3605	-1.8564
		BnaCnng22420D	-2.3757	-3.3683
		BnaCnng28690D	-4.0396	-5.9253
		BnaCnng28710D	5.5628	4.8301
		BnaCnng29060D	3.1786	2.7317
		BnaCnng29070D	3.462	3.0369
		BnaCnng29080D	3.0959	2.6268
		BnaCnng30870D	-4.2748	-8.8582
		BnaCnng31870D	-1.0658	-1.1082
		BnaCnng41800D	-4.6782	-5.1581
		BnaCnng41810D	-3.7024	-7.3131
		BnaCnng42590D	6.7879	5.6837
		BnaCnng44560D	4.9389	4.9882
		BnaCnng48270D	-4.489	-4.5308
		BnaCnng48410D	-2.7455	-4.081
		BnaCnng49880D	1.4907	1.3246
		BnaCnng51000D	4.8045	4.6047
		BnaCnng52100D	6.1349	7.0427
		BnaCnng52390D	-1.9158	-1.5192
		BnaCnng53900D	7.9024	8.3539
		BnaCnng55860D	-1.2229	-1.2977
		BnaCnng56390D	-3.8038	-3.0457
		BnaCnng57860D	-2.2135	-2.9345
		BnaCnng62780D	-2.6275	-2.8635
		BnaCnng63830D	3.9585	3.5884
		BnaCnng64520D	5.7928	6.1409
		BnaCnng65520D	1.8574	1.687
		BnaCnng71630D	-1.3281	-2.0243
		BnaCnng76180D	-1.0602	-1.0075
		BnaCnng76770D	-1.5257	-2.3407
