# Supplementary material for: Screening of Candidate Leaf Morphology Genes by Integration of QTL Mapping and RNA Sequencing Technologies in Oilseed Rape (Brassica napus L.)
Source: PLoS One. 2017 Jan 9;12(1):e0169641. doi: 10.1371/journal.pone.0169641 (PMC5222374; doi:10.1371/journal.pone.0169641)
Supplement: S4 Table — (XLSX) [file pone.0169641.s005.xlsx]

## Sheet: Sheet1
Supplementary Table S4 Expression of 1,205 genes identified in QTL regions in three samples.
	Gene ID	A-FPKM	B-FPKM	P-FPKM
	BnaA01g30830D	35.1121	56.2829	0
	BnaA01g30840D	0	0	0
	BnaA01g30850D	17.9761	19.0497	11.6796
	BnaA01g30860D	0	0	0
	BnaA01g30870D	3.97933	6.85777	0
	BnaA01g30880D	0	0	0
	BnaA01g30890D	0	0	0
	BnaA01g30900D	0	0.116833	0
	BnaA01g30910D	6.02135	7.12153	3.90755
	BnaA01g30920D	0.42089	0.468682	0.0675498
	BnaA01g30930D	8.87979	9.68587	3.19326
	BnaA01g30940D	0.678645	0.269894	0
	BnaA01g30950D	1.02193	0.948306	0.136677
	BnaA01g30960D	7.49738	4.33699	4.6794
	BnaA01g30970D	0	0	0
	BnaA01g30980D	0	0	0
	BnaA01g30990D	0.812919	0.0994754	0.0501799
	BnaA01g31000D	8.16653	3.63753	4.45627
	BnaA01g31010D	25.5053	12.1994	26.137
	BnaA01g31510D	0.0490724	0.156127	0
	BnaA01g31520D	2.96495	3.76247	0.163461
	BnaA01g31530D	0	0	0
	BnaA01g31540D	0	0	0
	BnaA01g31550D	0	0	0
	BnaA01g31560D	0	0	0
	BnaA01g31570D	14.1919	17.7074	7.60146
	BnaA01g31580D	4.74891	4.57786	1.32551
	BnaA01g31590D	5.47157	2.61123	0
	BnaA01g31600D	4.2158	6.67076	1.22365
	BnaA01g31610D	5.05382	4.92746	0.98117
	BnaA01g31620D	3.96366	7.53898	10.925
	BnaA01g31630D	1.49225	2.50572	1.06442
	BnaA01g31640D	1.45135	1.7085	0.838549
	BnaA01g31650D	3.17311	3.72108	1.46902
	BnaA01g31660D	1.88163	3.03265	0
	BnaA01g31670D	3.11179	4.29017	0
	BnaA01g31680D	0	0.10362	0
	BnaA01g31690D	0	0	0
	BnaA01g31700D	0	0	0
	BnaA01g31710D	0	0	0
	BnaA01g31720D	0	0	0
	BnaA01g31730D	3.98429	3.82025	0.394181
	BnaA01g31740D	0	0	0
	BnaA01g31750D	0	0	0
	BnaA01g31760D	0	0	0
	BnaA01g31770D	0	0	0
	BnaA01g31780D	0	0	0
	BnaA01g31790D	0	0	0
	BnaA01g31800D	0	0.0437392	0
	BnaA01g31810D	1.88465	3.07867	3.4638
	BnaA01g31820D	7.02993	9.64061	10.1432
	BnaA01g31830D	0.245913	0.912789	0.723567
	BnaA01g31840D	20.211	24.3715	34.3453
	BnaA01g31850D	44.3862	48.6995	61.9901
	BnaA01g31860D	4.37726	4.7136	6.97114
	BnaA01g31870D	0.273579	0.979211	2.19537
	BnaA01g31880D	34.5573	39.1156	51.0534
	BnaA01g31890D	4.00359	4.13975	5.51519
	BnaA01g31900D	0.431966	0.343583	0.115546
	BnaA01g31910D	59.1794	41.3444	44.3696
	BnaA01g31920D	7.18144	5.44006	6.31169
	BnaA01g31930D	0	0	0
	BnaA01g31940D	0	0	0
	BnaA01g31950D	6.05781	4.04119	14.7403
	BnaA01g31960D	9.71936	12.64	18.3884
	BnaA01g31970D	0.451264	1.79466	1.62955
	BnaA01g31980D	12.9197	23.0831	31.3348
	BnaA01g31990D	2.90974	3.82376	5.93892
	BnaA01g32000D	52.2353	60.3194	76.955
	BnaA01g32010D	0	0	0
	BnaA01g32020D	0	0	0
	BnaA01g32030D	37.6736	41.2774	44.0048
	BnaA01g32040D	10.2639	12.0857	38.0732
	BnaA01g32050D	155.551	215.407	267.313
	BnaA01g32060D	49.0963	55.518	65.0304
	BnaA01g32070D	8.86013	10.1276	10.5001
	BnaA01g32080D	11.8482	15.1831	22.779
	BnaA01g32090D	161.19	208.663	224.046
	BnaA01g32100D	3.33294	4.50669	6.32979
	BnaA01g32110D	13.8292	21.011	17.177
	BnaA01g32120D	5.7112	6.25805	8.74943
	BnaA01g32130D	0.971742	0.843182	1.75452
	BnaA01g32140D	4.53689	4.57759	6.13523
	BnaA01g32150D	0.186266	0.148155	0.298944
	BnaA01g32160D	0	0	0
	BnaA01g32170D	0	0	0
	BnaA01g32180D	141.144	172.838	177.063
	BnaA01g32190D	0	0	0
	BnaA01g32200D	1.53588	1.22163	4.31371
	BnaA01g32210D	5.6198	6.06929	5.89569
	BnaA01g32220D	0	0.0571697	0.057678
	BnaA01g32230D	7.96474	8.46453	9.93623
	BnaA01g32240D	16.9402	19.3752	28.0809
	BnaA01g32250D	1.98688	1.89642	7.87389
	BnaA01g32260D	0	0.238468	0
	BnaA01g32270D	0	0	0
	BnaA01g32280D	1.10043	2.10714	3.85927
	BnaA01g32290D	2.47949	2.04802	3.59677
	BnaA01g32300D	0	0	0.123974
	BnaA01g32310D	0	0.123462	0
	BnaA01g32320D	40.8348	55.3791	74.4952
	BnaA01g32330D	0.556431	0.442581	1.11629
	BnaA01g32340D	2.35844	4.05191	5.82908
	BnaA01g32350D	0.216696	0.0574528	0.347781
	BnaA01g32360D	0	0	0
	BnaA01g32370D	9.21777	12.3324	15.287
	BnaA01g32380D	0.863932	1.53467	3.05041
	BnaA01g32390D	3.58955	4.28265	3.72062
	BnaA01g32400D	5.27616	6.29493	11.016
	BnaA01g32410D	0	0.0621721	0
	BnaA01g32420D	0	0.105504	0
	BnaA01g32430D	0	0	0
	BnaA01g32440D	0.705636	0.57966	0.584813
	BnaA01g36880D	0.903562	0.638833	0.483384
	BnaA01g36890D	43.7034	55.5522	0.0554912
	BnaA01g36900D	3.2589	4.13604	0.614489
	BnaA01g36910D	0.206086	0.196703	0.0992257
	BnaA01g36920D	46.55	69.7653	2.00592
	BnaA01g36930D	0.599624	1.04926	0
	BnaA01g36940D	0	0	0
	BnaA01g36950D	0.218863	0.557062	0
	BnaA01g36960D	6.80646	8.49408	0
	BnaA01g36970D	15.0468	23.0402	0.0645697
	BnaA02g01650D	2.54235	4.00037	2.2619
	BnaA02g01660D	4.73971	9.31394	4.69837
	BnaA02g01670D	8.78154	10.6115	11.817
	BnaA02g01680D	129.622	182.923	199.265
	BnaA02g01690D	73.3486	110.33	95.9633
	BnaA02g01700D	8.10471	12.6089	8.9104
	BnaA02g01710D	6.55595	10.1658	7.06769
	BnaA02g01720D	15.7098	21.5733	25.5363
	BnaA02g01730D	2.52783	3.28229	3.71024
	BnaA02g01740D	0	0	0
	BnaA02g01750D	0	0	0
	BnaA02g01760D	0	0	0
	BnaA02g01770D	6.30956	8.75637	8.91333
	BnaA02g01780D	13.8294	21.8523	17.7611
	BnaA02g01790D	1.5668	1.24622	2.1217
	BnaA02g01800D	0.230382	0.229055	0.647056
	BnaA02g01810D	3.61714	3.50249	5.4056
	BnaA02g01820D	27.8037	30.69	45.4685
	BnaA02g01830D	3.58528	3.87322	5.75412
	BnaA02g01840D	16.5956	19.9259	20.7925
	BnaA02g01850D	1.38961	1.10528	0.929257
	BnaA02g01860D	6.18012	8.61017	6.57031
	BnaA02g01870D	9.3391	11.114	15.8753
	BnaA02g01880D	0.583116	0.958533	0.343148
	BnaA02g01890D	0.721526	1.56227	1.41533
	BnaA02g01900D	0	0	0
	BnaA02g01910D	2.30072	3.1438	4.11854
	BnaA02g01920D	0	0	0
	BnaA02g01930D	0.042089	0.133909	0.0675498
	BnaA02g01940D	0	0	0
	BnaA02g01950D	0	0	0
	BnaA02g01960D	0	0	0
	BnaA02g01970D	72.7691	99.0588	110.549
	BnaA02g01980D	129.969	165.402	207.066
	BnaA02g01990D	0	0	0
	BnaA02g02000D	2.5918	3.66488	4.85292
	BnaA02g02010D	0	0.306174	0.617792
	BnaA02g02020D	13.7663	11.1635	52.5594
	BnaA02g02030D	0	0	0
	BnaA02g02040D	0	0	0
	BnaA02g02050D	12.6386	16.6318	17.9752
	BnaA02g02060D	1.58852	1.54427	1.69964
	BnaA02g02070D	2.97484	2.02814	3.92182
	BnaA02g02080D	4.56966	4.49552	4.92149
	BnaA02g02090D	0	0	0
	BnaA02g02100D	0	0	0
	BnaA02g02110D	0	0	0
	BnaA02g02120D	1.22346	2.27063	2.83625
	BnaA02g02130D	12.7613	16.5896	25.436
	BnaA02g02140D	0	0	0
	BnaA02g02150D	0	0	0.0404676
	BnaA02g02160D	22.8063	26.4204	29.686
	BnaA02g02170D	0	0	0
	BnaA02g02180D	10.5159	11.71	12.9744
	BnaA02g02190D	14.9796	19.9053	20.766
	BnaA02g02200D	4.24188	8.32722	8.11155
	BnaA02g02210D	0	0	0
	BnaA02g02220D	15.2594	24.3668	21.1082
	BnaA03g05210D	0.724712	0.115286	0
	BnaA03g05220D	0.994831	0.989102	3.19326
	BnaA03g05230D	0.165805	0.0329701	0.0665263
	BnaA03g05240D	0	0	0
	BnaA03g05250D	0	0	0
	BnaA03g05260D	0.724712	0.230572	0.0581555
	BnaA03g05270D	0	0.183244	0.369746
	BnaA03g05280D	3.19108	2.35869	1.55195
	BnaA03g05290D	0.943375	0.150071	0
	BnaA03g05300D	597.562	377.617	289.877
	BnaA03g05310D	46.5785	28.1209	18.9139
	BnaA03g05320D	38.1846	22.8405	30.3926
	BnaA03g05330D	0.433392	0.344717	0.260836
	BnaA03g05340D	2.31737	0.614407	2.06623
	BnaA03g05350D	11.8353	7.61789	6.42903
	BnaA03g05360D	0.116416	0	0
	BnaA03g05370D	5.69179	5.44343	2.1206
	BnaA03g05380D	32.623	41.057	39.7652
	BnaA03g05390D	62.7151	62.6084	54.2295
	BnaA03g05400D	0	0	0
	BnaA03g05410D	1.09797	1.10621	0.704868
	BnaA03g05420D	6.25323	6.90801	4.73921
	BnaA03g05430D	1.27055	0.81499	1.18402
	BnaA03g05440D	0	0	0
	BnaA03g05450D	2.81781	2.36407	1.85851
	BnaA03g05460D	0	0	0
	BnaA03g05470D	0.6008	1.16055	0.413246
	BnaA03g05480D	0	0	0
	BnaA03g05490D	2.94827	3.06333	2.5364
	BnaA03g05500D	3.90827	3.50828	2.50899
	BnaA03g05510D	4.81386	3.91796	7.86066
	BnaA03g05520D	0.450104	0	0.0902979
	BnaA03g05530D	0.218317	0.0434119	2.75927
	BnaA03g05540D	5.14328	5.61414	4.1712
	BnaA03g05550D	1.35846	1.84087	1.49386
	BnaA03g05560D	0.403434	0.360999	0.607014
	BnaA03g05570D	6.14708	7.68324	6.88424
	BnaA03g05580D	14.3349	19.2406	26.9607
	BnaA03g05590D	1.22727	1.08191	0.755043
	BnaA03g05600D	0.401583	0.359343	2.33636
	BnaA03g05610D	0	0	0
	BnaA03g05620D	3.0529	4.3435	4.89968
	BnaA03g05630D	8.611	8.1809	9.4053
	BnaA03g05640D	0	0.139825	0.141068
	BnaA03g05650D	0	0	0
	BnaA03g05660D	8.63831	8.34977	11.7812
	BnaA03g05670D	0	0	0
	BnaA03g05680D	0	0	0
	BnaA03g05690D	0	0	0.71064
	BnaA03g05700D	0.500038	0	4.53735
	BnaA03g05710D	0	0	0
	BnaA03g05720D	0	0	0
	BnaA03g05730D	0	0	0
	BnaA03g05740D	0	0	0
	BnaA03g05750D	10.4371	9.76066	8.02008
	BnaA03g05760D	5.46115	6.068	4.85072
	BnaA03g05770D	0	0	0
	BnaA03g05780D	0	0	0
	BnaA03g05790D	5.59249	5.67449	4.415
	BnaA03g05800D	1.60929	1.60002	1.35596
	BnaA03g05810D	30.3903	29.6778	29.0952
	BnaA03g05820D	36.5044	36.0181	30.6041
	BnaA03g05830D	9.91534	9.23307	10.6736
	BnaA03g05840D	272.146	292.02	230.525
	BnaA03g05850D	25.0289	24.6988	24.9784
	BnaA03g05860D	2.87122	2.97318	1.99974
	BnaA03g05870D	3.81385	3.27481	3.3387
	BnaA03g05880D	0	0	0
	BnaA03g05890D	60.9689	60.7374	41.8809
	BnaA03g05900D	4.03168	4.2757	3.14969
	BnaA03g05910D	2.16288	1.85687	1.30861
	BnaA03g05920D	2.25696	2.10809	1.76128
	BnaA03g05930D	13.339	13.0304	11.1197
	BnaA03g05940D	2.38094	1.89378	2.13107
	BnaA03g05950D	28.8435	22.5384	20.587
	BnaA03g05960D	0	0	0
	BnaA03g05970D	0	0	0
	BnaA03g05980D	2.26	2.30217	2.57717
	BnaA03g05990D	6.9053	8.47136	7.79532
	BnaA03g06000D	39.7284	38.3485	45.88
	BnaA03g06010D	2.61329	2.66319	2.6541
	BnaA03g06020D	0.416089	0.264763	0.333896
	BnaA03g06030D	19.6583	17.6167	21.7696
	BnaA03g06040D	0.122612	0.0487624	0.0491959
	BnaA03g06050D	74.0452	80.2078	81.7416
	BnaA03g06060D	0	0	0
	BnaA03g06070D	0	0	0
	BnaA03g06080D	3.71924	3.58404	2.49669
	BnaA03g06090D	0	0	0
	BnaA03g06100D	0	0	0
	BnaA03g06110D	1.24418	1.61937	0.998411
	BnaA03g06120D	0	0	0
	BnaA03g06130D	14.993	16.5858	15.0737
	BnaA03g06140D	74.7782	57.302	51.5389
	BnaA03g06150D	2.34824	2.48063	2.42908
	BnaA03g06160D	2.19708	1.70273	1.51444
	BnaA03g06170D	0.334653	0.319416	0.375965
	BnaA03g06180D	0.333294	0.0441832	0.178304
	BnaA03g06190D	0	0	0.0524267
	BnaA03g06200D	4.73659	5.32639	6.29121
	BnaA03g06210D	0	0	0
	BnaA03g06220D	0	0	0
	BnaA03g06230D	0	0	0
	BnaA03g06240D	4.74071	3.39365	3.99446
	BnaA03g06250D	4.26031	2.85707	3.08357
	BnaA03g06260D	0.0761262	0.0908253	0.183266
	BnaA03g06270D	4.1925	3.98467	4.50478
	BnaA03g06280D	2.21633	1.10178	1.11158
	BnaA03g06290D	14.3041	14.7991	12.4278
	BnaA03g06300D	3.77199	3.24441	3.97718
	BnaA03g06310D	3.03532	2.79548	2.43574
	BnaA03g06320D	35.0181	38.298	41.6493
	BnaA03g06330D	0	0	0
	BnaA03g06340D	7.55549	7.62629	7.05154
	BnaA03g10890D	0	0	0.357386
	BnaA03g10900D	5.50514	6.70162	8.67373
	BnaA03g10910D	12.7993	16.9675	9.47065
	BnaA03g10920D	3.08258	3.49947	6.11667
	BnaA03g10930D	0	0	0
	BnaA03g10940D	0.241393	0.448005	0.645697
	BnaA03g10950D	0	0.0901979	0
	BnaA03g10960D	1.77857	1.92551	5.43143
	BnaA03g10970D	7.52703	6.56261	11.8713
	BnaA03g10980D	0.560289	0.668474	0.983525
	BnaA03g10990D	8.2565	9.79862	7.25655
	BnaA03g11000D	2.40923	2.81671	2.42248
	BnaA03g11010D	3.35263	2.69662	4.20181
	BnaA03g11020D	3.90827	2.79774	5.64523
	BnaA03g11030D	3.8301	3.48164	4.24438
	BnaA03g11040D	0	0	0
	BnaA03g11050D	14.7635	16.2751	12.3668
	BnaA03g11060D	0.229979	0.182923	0.0615165
	BnaA03g11070D	0	0	0
	BnaA03g11080D	9.13602	6.22862	4.67271
	BnaA03g11090D	13.347	12.4426	11.8622
	BnaA03g11100D	48.703	35.3424	13.7995
	BnaA03g11110D	160.894	152.792	115.702
	BnaA03g11120D	0.0915744	0.0728376	0.0734851
	BnaA03g11130D	0	0	0.107748
	BnaA03g11140D	18.2185	13.1518	63.2556
	BnaA03g11150D	72.6092	80.8069	117.363
	BnaA03g11160D	17.3399	19.6788	18.2417
	BnaA03g11170D	6.39275	5.54378	5.69994
	BnaA03g11180D	1.42295	1.53602	1.00593
	BnaA03g11190D	83.5416	96.8065	94.2402
	BnaA03g11200D	4.94799	5.50399	3.1745
	BnaA03g11210D	0.549447	1.01973	0.808337
	BnaA03g11220D	18.1671	15.2464	8.72408
	BnaA03g11230D	2.28663	2.18994	2.24686
	BnaA03g11240D	0	0	0
	BnaA03g11250D	21.4714	20.2133	26.0531
	BnaA03g11260D	4.2705	4.14792	3.75643
	BnaA03g11270D	0	0	0
	BnaA03g11280D	7.8549	10.1993	1.40073
	BnaA03g11290D	3.06649	2.77383	1.78524
	BnaA03g11300D	2.68898	3.33003	2.37632
	BnaA03g11310D	13.247	14.0252	16.3897
	BnaA03g11320D	0.715238	0.512006	1.09051
	BnaA03g11330D	0.652573	1.35752	1.40987
	BnaA03g11340D	11.4094	11.1692	11.0484
	BnaA03g11350D	10.0227	3.82329	53.9199
	BnaA03g11360D	1.34685	1.30561	3.44504
	BnaA03g11370D	0	0.0295054	0
	BnaA03g11380D	0.7547	1.40066	2.42248
	BnaA03g11390D	0.044941	0.0357458	0.396699
	BnaA03g11400D	0.17121	0.0453929	0.228982
	BnaA03g11410D	13.5695	19.3231	20.373
	BnaA03g11420D	0	0	0
	BnaA03g11430D	7.706	8.69153	11.8353
	BnaA03g11440D	0	0	0
	BnaA03g11450D	0	0	0
	BnaA03g11460D	0	0	0
	BnaA03g11470D	0	0	0
	BnaA03g11480D	0	0	0
	BnaA03g11490D	2.01174	2.04153	2.31018
	BnaA03g11500D	0.667265	1.16762	0.856729
	BnaA03g11510D	0	0	0
	BnaA03g11520D	35.7017	35.4961	24.1157
	BnaA03g11530D	0	0	0
	BnaA03g11540D	0	0	0
	BnaA03g11550D	0	0	0
	BnaA03g11560D	0	0	0
	BnaA03g11570D	0	0	0
	BnaA03g11580D	0.0953651	0.0758527	0.076527
	BnaA03g11590D	15.3122	14.3553	24.018
	BnaA03g11600D	0	0.0540627	0.0272717
	BnaA03g11610D	0	0.138527	0
	BnaA03g11620D	0.521102	0.644748	0.418165
	BnaA03g11630D	0	0	0
	BnaA03g11640D	7.80611	6.26695	8.1375
	BnaA03g11650D	3.35821	2.48688	2.32314
	BnaA03g11660D	7.29543	8.77849	0
	BnaA03g11670D	6.19789	4.62164	3.26391
	BnaA03g11680D	2.11803	2.24622	0.141637
	BnaA03g11690D	1.95913	2.62681	1.48229
	BnaA03g11700D	0.0501979	0.0798541	0.080564
	BnaA03g11710D	52.2286	52.0267	62.7177
	BnaA03g11720D	1.2942	1.14377	1.2001
	BnaA03g11730D	0	0.0656913	0
	BnaA03g11740D	0	0	1.03311
	BnaA03g11750D	10.0732	11.8725	11.6841
	BnaA03g11760D	0.253314	0.181335	0.142292
	BnaA03g11770D	0.12227	0	0
	BnaA03g11780D	0.194545	0.154739	0
	BnaA03g11790D	0	0	0
	BnaA03g11800D	3.09806	2.6629	3.12765
	BnaA03g11810D	0	0	0
	BnaA03g11820D	43.3462	49.5116	22.3528
	BnaA03g11830D	0.834231	0.663541	0.66944
	BnaA03g11840D	0.108707	0.0864645	0.0872332
	BnaA03g11850D	8.92451	7.60552	0
	BnaA03g11860D	0.710175	0.872977	0.414465
	BnaA03g11870D	0.254492	0.202421	0.20422
	BnaA03g11880D	0.399252	0.606255	0.029126
	BnaA03g11890D	0	0.0513516	0
	BnaA03g11900D	0	0	0
	BnaA03g11910D	6.07699	7.34124	6.19653
	BnaA03g11920D	0.486362	0.27632	0.72482
	BnaA03g11930D	0	0	0
	BnaA03g11940D	0	0	0
	BnaA03g11950D	0	0	0
	BnaA03g11960D	2.26816	2.24924	2.71836
	BnaA03g11970D	0.0492934	0	0
	BnaA03g11980D	0.514972	0.409604	1.44636
	BnaA03g11990D	30.341	28.9501	14.724
	BnaA03g12000D	0.119597	0.0951267	0.959724
	BnaA03g12010D	3.79501	3.63877	4.08829
	BnaA03g12020D	0	0	0
	BnaA03g12030D	0	0	0
	BnaA03g12040D	0.0556903	0	0
	BnaA03g12050D	15.9796	14.9333	13.7118
	BnaA03g12060D	0	0	0
	BnaA03g12070D	0	0	0
	BnaA03g12080D	0	0	0
	BnaA03g12090D	0	0	0
	BnaA03g12100D	0	0	0
	BnaA03g12110D	0	0	0
	BnaA03g12120D	0	0	0
	BnaA03g12130D	65.0673	75.9844	70.0145
	BnaA03g12140D	14.1005	13.7268	12.6684
	BnaA03g12150D	0	0.0811571	0
	BnaA03g12160D	0	0	0
	BnaA03g12170D	0.7547	0.200094	0.201873
	BnaA03g12180D	0	0	0
	BnaA03g12190D	0	0	0
	BnaA03g12200D	0	0	0
	BnaA03g12210D	0	0.133909	0
	BnaA03g12220D	0	0	0
	BnaA03g12230D	0	0	0
	BnaA03g12240D	0.984883	0.609287	0.146358
	BnaA03g12250D	8.88403	7.9194	10.3932
	BnaA03g12260D	5.46131	4.60517	4.3825
	BnaA03g12270D	0	0	0.0715395
	BnaA03g12280D	9.86481	8.06876	12.7556
	BnaA03g12290D	9.49405	8.42588	10.6661
	BnaA03g12300D	0	0	0
	BnaA03g12310D	130.583	142.303	124.119
	BnaA03g12320D	3.31804	3.40043	2.96983
	BnaA03g12330D	0	0	0
	BnaA03g12340D	0	0	0
	BnaA03g12350D	5.10132	6.3481	8.25327
	BnaA03g12360D	0	0	0
	BnaA03g12370D	13.337	19.3122	15.9164
	BnaA03g12380D	2.31577	1.91418	5.72071
	BnaA03g12390D	4.18966	6.01826	3.46241
	BnaA03g12400D	1.8409	1.78963	1.96968
	BnaA03g12410D	0	0	0.940872
	BnaA03g12420D	14.9331	17.3711	12.2079
	BnaA06g05440D	0.0741908	0	0.476283
	BnaA06g05450D	0	0	0
	BnaA06g05460D	12.2133	7.38294	6.27248
	BnaA06g05470D	9.86066	5.05026	7.94202
	BnaA06g05480D	0	0	0
	BnaA06g05490D	0.810603	0.117227	0.354807
	BnaA06g05500D	0	0	0
	BnaA06g05510D	478.182	623.846	367.438
	BnaA06g05520D	0.323762	0.309021	0.181865
	BnaA06g05530D	4.11623	8.14512	3.30312
	BnaA06g05540D	160.447	193.298	125.995
	BnaA06g05550D	10.2994	19.2855	6.71525
	BnaA06g05560D	6.91146	8.47504	5.14178
	BnaA06g05570D	0	0	0
	BnaA06g05580D	0.400581	0.695169	0.818241
	BnaA06g05590D	82.5047	188.114	42.1511
	BnaA06g05600D	2.93403	3.21673	2.29082
	BnaA06g05610D	2.23021	1.26277	2.39633
	BnaA06g06200D	1.73617	1.21355	1.68875
	BnaA06g06210D	3.90536	2.45915	3.91739
	BnaA06g06220D	5.98843	7.99529	13.1007
	BnaA06g06230D	3.70152	2.20812	3.81653
	BnaA06g06240D	11.2016	14.0499	12.0313
	BnaA06g06250D	0	0	0
	BnaA06g06260D	0	0	0.267456
	BnaA06g06270D	0	0	0
	BnaA06g06280D	0	0	0
	BnaA06g06290D	6.8288	3.96505	14.275
	BnaA06g06300D	0	0	0
	BnaA06g06310D	0	0	0
	BnaA06g06320D	0	0	0
	BnaA06g06330D	0	0	0
	BnaA06g06340D	19.3186	37.2477	44.447
	BnaA06g06350D	8.6374	6.37524	11.4541
	BnaA06g06360D	67.8234	28.1209	79.0333
	BnaA06g06370D	0.344419	0.0747133	0.502516
	BnaA06g06380D	2.67674	2.78656	5.05409
	BnaA06g06390D	0.0385322	0	0
	BnaA06g06400D	0.114588	1.24561	0
	BnaA06g06410D	0	0	0
	BnaA06g06420D	15.4903	4.92835	44.3485
	BnaA06g06430D	82.9449	82.6057	58.7296
	BnaA06g06440D	59.0489	63.4406	38.4263
	BnaA06g06450D	1.85477	1.86868	0.992257
	BnaA06g06460D	0	0	0
	BnaA06g06470D	34.5895	42.2422	49.1271
	BnaA06g06480D	1.16727	1.00581	2.5759
	BnaA06g06490D	0.479262	0.0423557	0
	BnaA06g06500D	0	0	0
	BnaA06g06510D	13.8531	6.12873	8.51836
	BnaA06g06520D	3.57195	2.32454	4.11713
	BnaA06g06530D	30.8983	0	9.29803
	BnaA06g06540D	10.6661	6.00472	3.4459
	BnaA06g06550D	0	0	0
	BnaA06g06560D	8.06056	7.89737	6.72532
	BnaA06g06570D	0	0.101802	0
	BnaA06g06580D	0	0	0
	BnaA06g06590D	0	0	0
	BnaA06g06600D	25.2024	17.7734	13.469
	BnaA06g06610D	0	0	0
	BnaA06g06620D	0.393167	0.260602	0.210335
	BnaA06g06630D	0.561187	0.148788	0.0750553
	BnaA06g06640D	8.55852	6.39166	8.86011
	BnaA06g06650D	8.70547	7.41189	7.62537
	BnaA06g06660D	27.3255	13.8544	12.5227
	BnaA06g06670D	6.82084	5.37257	7.3334
	BnaA06g06680D	5.59948	2.69036	6.29529
	BnaA06g06690D	0	0	0
	BnaA06g06700D	12.3442	14.6976	12.762
	BnaA06g06710D	0.201584	0.160339	0.0924366
	BnaA06g06720D	6.96532	4.75246	7.04637
	BnaA06g06730D	0.177937	0.14153	0.0713941
	BnaA06g06740D	18.2687	9.39946	19.6918
	BnaA06g06750D	9.66552	11.6644	13.4917
	BnaA06g06760D	28.4962	38.4382	39.9587
	BnaA06g06770D	0	0	0
	BnaA06g06780D	0	0	0
	BnaA06g06790D	3.18856	3.24628	3.56172
	BnaA06g06800D	0	0	0.0214969
	BnaA06g06810D	0.0445749	0.0354546	0.0357698
	BnaA06g06820D	0	0	0
	BnaA06g06830D	0	0	0.742096
	BnaA06g06840D	3.92831	1.11591	1.57616
	BnaA06g06850D	2.26801	1.80396	2.18399
	BnaA06g06860D	0.948143	0.565609	0.253617
	BnaA06g06870D	7.34381	5.84121	2.86504
	BnaA06g06880D	0.100858	3.44955	0.0809353
	BnaA06g06890D	19.7127	13.4138	15.3375
	BnaA06g06900D	30.1397	19.9286	56.0595
	BnaA06g07190D	0	0	0
	BnaA06g07200D	21.5995	22.5324	33.7449
	BnaA06g07210D	0	0	0
	BnaA06g07220D	0	0	0
	BnaA06g07230D	2.50129	3.17078	2.82262
	BnaA06g07240D	3.03976	2.90136	1.95144
	BnaA06g07250D	0	0	0
	BnaA06g07260D	9.19109	8.9097	8.57404
	BnaA06g07270D	47.4358	38.984	40.0748
	BnaA06g07280D	0	0	0
	BnaA06g07290D	0	0	0
	BnaA06g07300D	4.48402	2.63246	3.85528
	BnaA06g07310D	1.9842	2.27964	1.27058
	BnaA06g07320D	1.17248	1.06581	0.806462
	BnaA06g07330D	1.16271	0.299203	0.713495
	BnaA06g07340D	2.51026	1.62227	2.51799
	BnaA06g07350D	0	0	0
	BnaA06g07360D	1.2419	1.31707	1.25656
	BnaA06g07370D	3.84489	2.82295	4.03473
	BnaA06g07380D	0	0	0
	BnaA06g07390D	5.77368	4.69914	6.46489
	BnaA06g07400D	12.5558	9.07058	13.8655
	BnaA06g07410D	31.1821	4.39884	20.1124
	BnaA06g07420D	0	0	0
	BnaA06g07430D	6.17058	8.359	5.26115
	BnaA06g07440D	0	0	0
	BnaA06g07450D	0.176502	0	0
	BnaA06g07460D	0	0	0
	BnaA06g07470D	23.229	20.3452	15.5696
	BnaA06g07480D	0.179396	0	0
	BnaA06g07490D	0	0	0
	BnaA06g07500D	0	0.0826992	0.0417172
	BnaA06g07510D	8.97563	5.29102	5.90945
	BnaA06g07520D	0.179838	0.100129	0.129882
	BnaA06g07530D	1.79664	0.974339	2.5558
	BnaA06g07540D	19.9137	27.1209	21.3318
	BnaA06g07550D	8.46904	4.76833	7.94151
	BnaA06g07560D	0.818179	1.74895	0.697594
	BnaA06g07570D	0	0	0
	BnaA06g07580D	9.87139	10.4315	7.46878
	BnaA06g07590D	0	0	0
	BnaA06g07600D	0.313782	0.311975	0.188849
	BnaA06g07610D	0.349249	0	0.0934199
	BnaA06g07620D	0	0	0
	BnaA06g07630D	2.17558	2.07652	1.11732
	BnaA06g07640D	0	0.0500235	0
	BnaA06g07650D	14.1664	7.91281	4.21511
	BnaA06g07660D	0.0692604	0	0.055579
	BnaA06g07670D	1.0422	0.255065	1.02933
	BnaA06g07680D	1.2539	0.906676	0.914737
	BnaA06g07690D	4.70017	1.05591	4.60668
	BnaA06g07700D	0	0	0
	BnaA06g07710D	6.52276	4.07334	6.14271
	BnaA06g07720D	4.44392	4.37414	3.12032
	BnaA06g07730D	0	0	0
	BnaA07g17600D	4.16089	2.97859	0.133559
	BnaA07g17610D	0.617758	2.24622	1.06228
	BnaA07g17620D	18.484	17.8121	19.4374
	BnaA07g17630D	1.01649	0.606381	0.458829
	BnaA07g17640D	0.107111	0.17039	0
	BnaA07g17650D	14.3779	15.6292	12.4351
	BnaA07g17660D	2.34496	2.2382	0.878147
	BnaA07g17670D	0	0	0
	BnaA07g17680D	0	0	0
	BnaA07g17690D	1.62723	1.48843	2.74217
	BnaA07g17700D	0	0	0
	BnaA07g17710D	0	0	0
	BnaA07g17720D	0.151988	0.302225	0.182947
	BnaA07g17730D	0	0	0
	BnaA07g17740D	1.72032	2.69865	1.99405
	BnaA07g17750D	0	0	0
	BnaA07g17760D	2.19952	1.88805	1.6427
	BnaA07g17770D	0.1158	0.184214	0
	BnaA07g17780D	0	0	0
	BnaA07g17790D	0.982077	0.781137	0.675498
	BnaA07g17800D	18.0421	19.732	16.7403
	BnaA07g17810D	0	0	0
	BnaA07g17820D	0	0.111234	0
	BnaA07g17830D	1.93268	2.1189	1.25749
	BnaA07g17840D	0	0	0
	BnaA07g17850D	7.96831	7.64777	7.75839
	BnaA07g17860D	14.269	12.7148	13.6888
	BnaA07g17870D	1.23885	0.574799	0.994129
	BnaA07g17880D	8.85288	7.8239	6.61077
	BnaA07g17890D	9.54576	11.7498	7.7475
	BnaA07g17900D	0	0	0
	BnaA07g17910D	1.84539	2.17235	2.2509
	BnaA07g17920D	16.2939	16.6668	14.3772
	BnaA07g17930D	2.4399	2.86757	2.22094
	BnaA07g17940D	31.0056	40.2161	25.45
	BnaA07g17950D	5.31623	6.86443	4.37689
	BnaA07g17960D	0.197938	0.269894	0.476514
	BnaA07g17970D	2.23837	2.17602	0.997895
	BnaA07g17980D	1.10944	1.84511	0.242806
	BnaA07g17990D	29.7517	35.0204	26.5845
	BnaA07g18000D	1.63855	1.67565	2.34799
	BnaA07g18010D	1.4201	0.863765	1.00551
	BnaA07g18020D	50.8883	61.9148	51.6506
	BnaA07g18030D	0	0	0
	BnaA07g18040D	11.1366	12.5859	12.2837
	BnaA07g18050D	0.87796	0.897844	0.301942
	BnaA07g18060D	4.63137	5.44413	4.70319
	BnaA07g18070D	16.0413	13.224	17.146
	BnaA07g18080D	0.856187	0.468191	0.386471
	BnaA07g18090D	0	0	0
	BnaA07g18100D	1.11381	0.265774	0.625652
	BnaA07g18110D	6.87672	7.1631	5.39873
	BnaA07g18120D	0.12925	0.205609	0
	BnaA07g18130D	2.27796	2.34478	3.11832
	BnaA07g18140D	0	0	0
	BnaA07g18150D	1.39785	1.4295	2.62803
	BnaA07g18160D	3.41786	3.29086	3.84941
	BnaA07g18170D	0.485609	0.574883	0.45312
	BnaA07g18180D	6.89801	5.68984	5.29622
	BnaA07g18190D	0	0	0
	BnaA07g18200D	0.437726	0.174082	0
	BnaA07g18210D	2.87537	2.28705	1.72493
	BnaA07g18220D	2.6544	2.66899	2.17025
	BnaA07g18230D	0	0	0
	BnaA07g18240D	0	0	0
	BnaA07g18250D	0	0	0
	BnaA07g18260D	0	0	0
	BnaA07g18270D	0	0	0
	BnaA07g18280D	0	0	0
	BnaA07g18290D	4.55352	2.68717	4.12553
	BnaA07g18300D	0	0	0
	BnaA07g18310D	0.522233	0.604189	0.342878
	BnaA07g18320D	0	0	0
	BnaA07g18330D	1.25235	0.853808	0.957109
	BnaA07g18340D	1.36288	1.14779	0.836331
	BnaA07g18350D	31.2661	29.4393	37.7705
	BnaA07g18360D	0.751	0.426671	0.688743
	BnaA07g18370D	2.4829	0.950867	1.32829
	BnaA07g18380D	0	0	0
	BnaA07g18390D	8.26815	5.02903	7.28537
	BnaA07g18400D	0	0	0
	BnaA07g18410D	0	0	0
	BnaA07g18420D	183.225	172.233	165.061
	BnaA07g18430D	0.667108	0.428572	0.288255
	BnaA07g18440D	13.4965	14.3618	11.7086
	BnaA07g18450D	1.62394	1.37974	0.829279
	BnaA07g18460D	0.82417	0.837632	0.440911
	BnaA07g18470D	0	0	0
	BnaA07g18480D	0	0	0
	BnaA07g18490D	0	0	0
	BnaA07g18500D	1.15511	1.16055	0.829362
	BnaA07g18510D	1.2898	1.20757	1.00267
	BnaA07g18520D	26.487	25.485	46.5708
	BnaA07g18530D	0	0	0
	BnaA07g18540D	23.5516	38.79	12.9813
	BnaA07g18550D	0.642365	0.510932	0.331376
	BnaA07g18560D	1.43779	1.1436	0.256393
	BnaA07g18570D	28.3292	30.2003	26.0484
	BnaA07g18580D	1.22346	1.08125	5.99977
	BnaA07g18590D	0.533812	0	5.35456
	BnaA07g18600D	58.425	58.5361	70.8441
	BnaA07g18610D	9.27301	8.16876	11.5619
	BnaA07g18620D	3.31121	3.08337	2.65713
	BnaA07g18630D	13.6953	13.4992	13.6718
	BnaA07g18640D	4.18506	3.50136	4.07978
	BnaA07g18650D	0.0854933	0.0680007	0.274421
	BnaA07g18660D	4.1567	5.19547	5.10551
	BnaA07g18670D	0	0	0
	BnaA07g18680D	0	0	0
	BnaA07g18690D	0.179396	0.356725	0
	BnaA07g18700D	7.59645	6.92947	5.92536
	BnaA07g18710D	3.2585	3.58531	2.26619
	BnaA07g18720D	0.168356	0.401727	1.0808
	BnaA07g18730D	4.62637	4.45819	3.6411
	BnaA07g18740D	0	0	0
	BnaA07g18750D	0	0	0
	BnaA07g18760D	0.14788	0.117623	0.237337
	BnaA07g18770D	18.7078	17.336	12.3888
	BnaA07g18780D	0	0	0
	BnaA07g18790D	0	0	0
	BnaA07g18800D	0.173357	0.137887	0.243447
	BnaA07g18810D	138.373	161.14	139.464
	BnaA07g18820D	44.8474	43.2873	50.023
	BnaA07g18830D	17.7637	16.8777	23.4497
	BnaA07g18840D	0.758436	1.0916	1.39112
	BnaA07g18850D	1.68356	2.34341	4.05299
	BnaA10g25550D	11.7926	13.1952	19.8084
	BnaA10g25560D	6.49555	5.29814	2.98803
	BnaA10g25570D	0	0	0
	BnaA10g25580D	0.0873704	0.138988	0
	BnaA10g25590D	2.75878	3.18175	1.88174
	BnaA10g25600D	2.30664	1.15201	1.2053
	BnaA10g25610D	70.6419	68.467	38.4974
	BnaA10g25620D	62.9906	63.3196	42.1457
	BnaA10g25630D	2.96267	2.84082	3.101
	BnaA10g25640D	5.00136	5.40606	5.62563
	BnaA10g25650D	5.90072	4.11738	4.06789
	BnaA10g25660D	0	0	0
	BnaA10g25670D	5.34899	5.03455	6.47433
	BnaA10g25680D	0	0	0
	BnaA10g25690D	13.3506	13.1142	12.0599
	BnaA10g25700D	4.05769	4.69904	2.86811
	BnaA10g25710D	3.7566	2.59824	2.88347
	BnaA10g25720D	4.62545	4.39691	3.48543
	BnaA10g25730D	14.7345	10.6231	14.8663
	BnaA10g25740D	37.8975	38.9759	41.1356
	BnaA10g25750D	1.43517	1.71228	0
	BnaA10g25760D	7.13769	8.09246	5.53787
	BnaA10g25770D	0	0.0535637	0.10808
	BnaA10g25780D	0	0	0
	BnaA10g25790D	0.831125	0.837356	1.20051
	BnaA10g25800D	7.01698	5.35977	1.51944
	BnaA10g25810D	0.696646	0.877336	1.21124
	BnaA10g25820D	14.2352	13.1825	11.7511
	BnaA10g25830D	0	0	0
	BnaA10g25840D	0	0	0.127268
	BnaA10g25850D	5.44768	7.44979	19.4803
	BnaA10g25860D	0	0	1.35796
	BnaA10g25870D	0.390827	1.86516	4.07711
	BnaA10g25880D	0	0	0
	BnaA10g25890D	0.747337	1.61344	0.342692
	BnaA10g25900D	56.9703	63.728	58.0725
	BnaA10g25910D	3.40453	3.28821	1.17086
	BnaA10g25920D	5.28863	5.52935	4.9646
	BnaA10g25930D	0.297099	0.0787701	0.754968
	BnaA10g25940D	13.7056	11.9344	9.9093
	BnaA10g25950D	5.29119	5.8665	2.76633
	BnaA10g25960D	11.8209	11.4503	10.1433
	BnaA10g25970D	0	0	0.259807
	BnaA10g25980D	3.4681	3.11695	2.54718
	BnaA10g25990D	1.43779	1.58834	0.480738
	BnaA10g26000D	0.878154	0.53729	0.758893
	BnaA10g26010D	0.598879	0.519647	0.699023
	BnaA10g26020D	1.9753	1.57114	4.37489
	BnaA10g26030D	12.1989	11.1774	13.5321
	BnaA10g26040D	20.1326	16.1249	11.4835
	BnaA10g26050D	0	0	0
	BnaA10g26060D	32.9712	29.5864	37.9429
	BnaA10g26070D	0	0	0
	BnaA10g26080D	3.99478	4.90133	4.02413
	BnaA10g26090D	0.429143	0	4.47683
	BnaA10g26100D	0	0.527521	1.06442
	BnaA10g26110D	2.78768	3.06648	1.47548
	BnaA10g26120D	10.2604	11.0086	3.55405
	BnaA10g26130D	0.982274	0.817916	0.480333
	BnaA10g26140D	0.800718	0.212295	0
	BnaA10g26150D	1.30971	1.45591	0.202601
	BnaA10g26160D	0	0.0441832	0
	BnaA10g26170D	1.07286	1.30846	0.746138
	BnaA10g26180D	0	0	0
	BnaA10g26190D	5.74979	5.0528	1.63722
	BnaA10g26200D	0	0	0
	BnaA10g26210D	0.148886	0	0.0597379
	BnaA10g26220D	23.8549	23.9785	13.0715
	BnaA10g26230D	4.76389	4.9973	3.54583
	BnaA10g26240D	11.1446	12.8158	4.20218
	BnaA10g26250D	13.4426	14.9356	13.4503
	BnaA10g26260D	0	0	0
	BnaA10g26270D	32.8294	31.5005	39.1507
	BnaA10g26280D	0	0	0
	BnaA10g26290D	48.8233	32.406	45.3935
	BnaA10g26300D	0	0	0
	BnaA10g26310D	0.174393	0	0.139944
	BnaA10g26320D	0	0	0.0798316
	BnaA10g26330D	0	0	0.15206
	BnaA10g26340D	2.00704	1.52037	2.64595
	BnaA10g26350D	18.1907	20.217	17.0028
	BnaA10g26360D	91.4336	90.1338	31.0249
	BnaA10g26370D	74.953	67.4865	51.7265
	BnaA10g26380D	8.33903	8.355	6.78569
	BnaA10g26390D	1.74369	1.96081	3.08799
	BnaA10g26400D	0	0	0
	BnaA10g26410D	6.78475	4.00388	5.44451
	BnaA10g26420D	0	0.0608678	0.214931
	BnaA10g26430D	0.949701	1.27042	1.42028
	BnaA10g26440D	44.4015	39.6186	27.8585
	BnaA10g26450D	25.4905	22.7678	17.3953
	BnaA10g26460D	0	0.0594813	0.0400067
	BnaA10g26470D	0	0	0
	BnaA10g26480D	0	0	0
	BnaA10g26490D	11.6865	10.5604	9.15604
	BnaA10g26500D	1.34844	1.48506	3.57918
	BnaA10g26510D	0.0822793	0	0.0660261
	BnaA10g26520D	0	0	0
	BnaC01g15850D	4.22524	4.56987	5.81246
	BnaC01g15860D	1.93929	0.881427	0.666947
	BnaC01g15870D	0.106936	0.198465	0.171625
	BnaC01g15880D	1.45909	1.76605	1.52721
	BnaC01g15890D	0	0	0
	BnaC01g15900D	4.17287	4.80927	0.546707
	BnaC01g15910D	14.5909	18.8451	25.3687
	BnaC01g15920D	6.17857	4.30315	5.05675
	BnaC01g15930D	0.260551	0.552641	0
	BnaC01g15940D	8.06167	9.5539	3.11768
	BnaC01g15950D	0	0	0
	BnaC01g15960D	14.8217	5.50892	19.008
	BnaC01g15970D	0.689826	0.847963	1.0568
	BnaC01g15980D	4.26918	5.15798	4.1197
	BnaC01g15990D	0	0	0
	BnaC01g16000D	0	0	0
	BnaC01g16010D	0	0.122163	0
	BnaC01g16020D	0	0	0
	BnaC01g16030D	10.0253	9.60258	7.2518
	BnaC01g16040D	0.0851607	0.135472	0.478368
	BnaC01g16050D	105.575	107.812	95.1131
	BnaC01g16060D	0	0	0
	BnaC01g16070D	19.0574	20.6056	14.3371
	BnaC01g16080D	0.785662	1.33909	0.315232
	BnaC01g16090D	0	0.881427	0.444632
	BnaC01g16100D	0	0.181335	0.365895
	BnaC01g16110D	1.58852	1.31029	0.991457
	BnaC01g16120D	3.42175	3.49191	3.93742
	BnaC01g16130D	2.30382	0	0
	BnaC01g16140D	0.0915744	0.254932	0.330683
	BnaC01g16150D	2.68711	2.57096	0.687518
	BnaC01g16160D	3.53005	8.53563	7.02518
	BnaC01g16170D	0	0	0
	BnaC01g16180D	10.7291	12.6412	11.2291
	BnaC01g16190D	29.248	30.86	40.5544
	BnaC01g16200D	29.4068	27.7115	21.5534
	BnaC01g16790D	42.6516	55.1118	22.1893
	BnaC01g16790D	42.6516	55.1118	22.1893
	BnaC01g16800D	0.38397	0	0
	BnaC01g16800D	0.38397	0	0
	BnaC01g16810D	95.7525	126.593	67.4107
	BnaC01g16810D	95.7525	126.593	67.4107
	BnaC01g19190D	0	0.370387	0
	BnaC01g19200D	0	0	0
	BnaC01g19210D	1.25065	0.497377	0.501799
	BnaC01g19220D	1.85327	1.05291	1.558
	BnaC01g19230D	5.81434	6.82595	4.95104
	BnaC01g19240D	0.235336	0	0
	BnaC01g19250D	451.933	483.764	394.91
	BnaC01g19260D	4.05673	4.14291	5.42563
	BnaC01g19270D	1.24877	1.64672	0.738382
	BnaC01g19280D	0.316048	0.628454	0.634042
	BnaC01g19290D	134.006	143.388	123.557
	BnaC01g25560D	0	0	0
	BnaC01g25570D	6.97703	7.00291	7.66504
	BnaC01g25580D	0	0	0
	BnaC01g25590D	0	0	0
	BnaC01g25600D	0.982077	1.2647	0.863136
	BnaC01g25610D	0	0	0
	BnaC01g25620D	0	0	0
	BnaC01g25630D	0	0	0
	BnaC01g25640D	0	0.107458	0.0542066
	BnaC01g25650D	0.741908	0.958926	1.07908
	BnaC01g25660D	0	0	0
	BnaC01g25670D	0	0	0
	BnaC01g25680D	0	0	0
	BnaC01g25690D	0	0	0
	BnaC01g25700D	0.0762588	0.121311	0
	BnaC01g25710D	0	0	0
	BnaC01g25720D	0	0	0
	BnaC01g25730D	0	0	0
	BnaC01g25740D	3.48191	4.15423	2.39495
	BnaC01g25750D	18.8445	15.4608	16.6104
	BnaC01g25760D	12.1938	13.145	10.7887
	BnaC01g25770D	2.08441	2.14148	1.88174
	BnaC01g25780D	1.36998	1.16941	1.1798
	BnaC01g25790D	0.385199	0.139266	0.0562014
	BnaC01g25800D	0	0	0
	BnaC01g25810D	0	0.223182	0
	BnaC01g25820D	40.3094	36.8964	38.1129
	BnaC01g25830D	7.3425	6.6825	5.43885
	BnaC01g25840D	3.74888	3.80538	2.63587
	BnaC01g25850D	32.9383	31.915	32.6356
	BnaC01g25860D	5.12764	8.75383	5.77068
	BnaC01g25870D	0	0	0
	BnaC01g25880D	0	0	0
	BnaC01g25890D	0.663221	1.58256	0.798316
	BnaC01g25900D	0	0	0
	BnaC01g25910D	5.98056	6.27504	7.76037
	BnaC01g25920D	0.604418	0.860288	0.382913
	BnaC01g25930D	0.88302	1.05352	0.911046
	BnaC01g25940D	2.44847	3.0206	3.08755
	BnaC01g25950D	0	0	0
	BnaC01g25960D	0.742649	0.868672	1.12179
	BnaC01g25970D	0	0	0
	BnaC01g25980D	0	0	0
	BnaC01g25990D	0	0	0
	BnaC01g26000D	5.75496	10.9581	8.32666
	BnaC01g26010D	0	0	0
	BnaC01g26020D	21.7123	25.5172	24.348
	BnaC01g26030D	0	0	0
	BnaC01g26040D	0.149906	0.596171	0.120294
	BnaC01g26050D	0.888139	1.00917	0.559978
	BnaC01g26060D	0.318115	0.202421	0.714771
	BnaC01g26070D	0	0	0
	BnaC01g26080D	0	0	0
	BnaC01g26090D	0	0	0
	BnaC01g26100D	8.25221	4.99415	14.9717
	BnaC01g26110D	0	0	0
	BnaC01g26120D	5.24494	5.8714	4.52064
	BnaC01g29520D	171.336	88.6928	334.337
	BnaC01g29530D	0.278216	0.147527	0.483725
	BnaC01g29540D	0	0	0
	BnaC01g29550D	12.3569	8.66245	8.99156
	BnaC01g29560D	12.6267	4.85421	5.40398
	BnaC01g29570D	0	0	0.532211
	BnaC01g29580D	0	0	0
	BnaC01g29590D	1.76502	0.561554	0.991457
	BnaC01g29600D	0	0	0
	BnaC01g29610D	3.79362	2.08898	4.91763
	BnaC01g29620D	0	0	0
	BnaC01g29630D	0	0	0
	BnaC01g29640D	0	0	0
	BnaC01g29650D	0	0	0
	BnaC01g29660D	0	0	0
	BnaC01g29670D	0	0	0
	BnaC01g29680D	0	0	0
	BnaC01g29690D	0	0	0
	BnaC01g29700D	0	0	0
	BnaC01g29710D	0	0	0.65489
	BnaC01g29720D	0	0	1.46358
	BnaC01g29730D	0	0	0.117872
	BnaC01g29740D	0.52738	1.25842	0.634805
	BnaC01g29750D	4.17829	5.38071	1.75629
	BnaC01g29760D	5.81355	4.42005	4.11632
	BnaC03g09230D	2.02228	1.94577	1.09932
	BnaC03g09240D	0.860487	1.07127	0.600443
	BnaC03g09250D	0.483675	0.252467	0.206195
	BnaC03g64160D	0.0636229	0	0
	BnaC03g64170D	0	0	0
	BnaC03g64180D	0	0	0
	BnaC03g64190D	0	0	0.0992257
	BnaC03g64200D	0	0	0
	BnaC03g64210D	0	0	0
	BnaC03g64220D	32.1539	22.5662	0
	BnaC03g64230D	0	0	0
	BnaC03g64240D	0	0	0
	BnaC03g64250D	0	0	0
	BnaC03g64260D	0	0	0
	BnaC03g64270D	7.11304	4.56965	0
	BnaC03g64280D	19.5825	15.5757	0
	BnaC03g64290D	0.240509	0.573896	3.28099
	BnaC03g64300D	0.946434	0.752787	0
	BnaC03g64310D	0	0	0
	BnaC03g64320D	0	0	0
	BnaC03g64330D	0	0.106799	0
	BnaC03g64340D	0	0	0
	BnaC03g64350D	12.6995	9.4563	3.90288
	BnaC03g64360D	8.94278	8.18934	7.08183
	BnaC03g64370D	2.30544	2.44497	2.2447
	BnaC03g64380D	0.0731983	0.087332	0.0293695
	BnaC03g64390D	21.2362	22.0619	12.1723
	BnaC03g64400D	195.391	217.981	103.341
	BnaC03g64410D	3.86578	3.97361	3.13397
	BnaC03g64420D	38.6288	37.0626	32.536
	BnaC03g64430D	2.37378	3.11535	2.19061
	BnaC03g64440D	0	0	0
	BnaC03g64450D	0	0	0
	BnaC03g64460D	0	0	0
	BnaC03g64470D	0	0	0
	BnaC03g64480D	0	0	0
	BnaC03g64490D	0	0	0
	BnaC03g64500D	11.9426	11.7821	10.7763
	BnaC03g64510D	8.2464	8.81176	8.48904
	BnaC03g64520D	6.90164	6.03352	3.99158
	BnaC04g01570D	15.7229	13.3063	11.103
	BnaC04g01580D	0	0	0
	BnaC04g01590D	10.514	8.07831	7.17441
	BnaC04g01600D	16.3566	17.7963	15.7917
	BnaC04g01610D	0	0	0
	BnaC04g01620D	0	0	0
	BnaC04g01630D	1.93114	2.3406	1.40208
	BnaC04g01640D	8.65624	9.65117	11.6783
	BnaC04g01650D	0.820736	0.696328	0.878147
	BnaC04g03200D	0	0	0
	BnaC04g03210D	0	0	0
	BnaC04g03220D	29.2845	29.9127	38.1561
	BnaC04g03230D	32.6366	37.0403	28.6268
	BnaC04g03240D	0.0477867	0	0.153388
	BnaC04g03250D	4.6124	5.64687	4.46331
	BnaC04g03260D	3.19975	3.02013	2.12262
	BnaC04g03270D	0	0	0
	BnaC04g03280D	0.650088	0.172358	0.173891
	BnaC04g03290D	3.15794	3.13975	2.95649
	BnaC04g03300D	9.42326	12.895	28.1332
	BnaC04g03310D	0.397933	0.316513	0.159663
	BnaC04g03320D	18.2386	16.8859	18.7924
	BnaC04g03330D	3.07906	2.58144	3.13863
	BnaC04g03340D	45.0513	52.9678	52.4126
	BnaC04g03350D	213.639	215.059	170.426
	BnaC04g03360D	0.706009	1.68466	4.53237
	BnaC04g03370D	1.08292	0.58934	0.457368
	BnaC04g03380D	2.6456	2.44862	1.544
	BnaC04g03390D	7.58493	7.87513	6.92296
	BnaC04g03400D	17.693	21.2117	27.3628
	BnaC04g03410D	1.56331	2.25374	1.21529
	BnaC04g03420D	12.8863	10.3717	10.9563
	BnaC04g03430D	3.5956	3.15005	4.64164
	BnaC04g03440D	0	0	0
	BnaC04g03450D	0	0	0
	BnaC04g03460D	1.15529	0.663655	0.72106
	BnaC05g08270D	1.90031	1.87633	2.05076
	BnaC05g08280D	0	0.37197	0.300221
	BnaC05g08290D	1.28743	5.12006	6.71525
	BnaC05g08300D	3.46065	2.60379	1.87638
	BnaC05g08310D	0	0	0
	BnaC05g08320D	9.7406	9.23017	10.229
	BnaC08g26290D	0	0	0
	BnaC08g26300D	22.4475	18.9705	18.0133
	BnaC08g26310D	3.90112	3.93037	3.0984
	BnaC08g26320D	0	0	0
	BnaC08g26330D	0	0	0
	BnaC08g26340D	0	0	0
	BnaC08g26350D	0.248708	0	0.199579
	BnaC08g26360D	0.994831	0	1.59663
	BnaC08g26370D	0.133453	0.159221	0.267728
	BnaC08g26380D	0	0	0
	BnaC08g26390D	0	0	0
	BnaC08g26400D	0.243181	0.644748	2.27668
	BnaC08g26410D	11.3781	15.2495	14.2123
	BnaC08g26420D	0	0	0
	BnaC08g26430D	0	0	0
	BnaC08g26440D	41.71	42.928	38.3442
	BnaC08g26450D	9.99841	10.3948	7.77066
	BnaC08g26460D	0	0	0
	BnaC08g26470D	1.70062	1.76434	1.06802
	BnaC08g26480D	0	0	0
	BnaC08g26490D	0	0	0
	BnaC08g26500D	0	0	0
	BnaC08g26510D	13.1045	12.2328	7.66782
	BnaC08g26520D	3.78282	4.79979	5.78204
	BnaC08g26530D	0	0.150071	0
	BnaC08g26540D	4.34108	4.10028	3.62871
	BnaC08g26550D	17.1663	19.8472	19.7342
	BnaC08g26560D	0	0	0
	BnaC08g26570D	22.3154	21.5042	19.2848
	BnaC08g26580D	6.68249	6.1	6.946
	BnaC08g26590D	3.57698	3.95421	2.52984
	BnaC08g26600D	0	0.115286	0.465244
	BnaC08g26610D	12.3036	11.0722	7.97453
	BnaC08g26620D	0	0	0
	BnaC08g26630D	18.8194	20.5498	18.6816
	BnaC08g26640D	0	0	0
	BnaC08g26650D	0.336712	0	1.351
	BnaC08g26660D	1.77937	1.69836	2.23702
	BnaC08g26670D	0	0	0
	BnaC08g26680D	0	0.0406733	0.0410349
	BnaC08g26690D	119.788	130.717	103.653
	BnaC08g26700D	6.06488	3.56553	3.38563
	BnaC08g26710D	30.3374	32.4895	27.5617
	BnaC08g26720D	0	0	0
	BnaC08g26730D	0	0.152703	0
	BnaC08g26740D	179.191	171.614	258.598
	BnaC08g26750D	2.13525	1.69836	1.45644
	BnaC08g26760D	18.9769	19.1437	19.0486
	BnaC08g26770D	1.69542	1.79803	2.14383
	BnaC08g26780D	0	0	0
	BnaC08g26790D	0	0	0
	BnaC08g26800D	0	0.187185	1.51079
	BnaC08g26810D	9.66644	8.3656	8.78147
	BnaC08g26820D	1.96151	1.56017	4.05936
	BnaC08g26830D	0.17509	0.139266	0.140504
	BnaC08g26840D	17.3145	16.7892	12.9576
	BnaC08g26850D	0	0	0
	BnaC08g26860D	0.0375408	0.0298597	0.0301251
	BnaC08g26870D	2.03978	2.38979	2.63223
	BnaC08g26880D	4.36247	3.70512	4.92475
	BnaC08g26890D	0	0.0344717	0
	BnaC08g26900D	0	0	0
	BnaC08g26910D	31.4161	29.7738	79.2925
	BnaC08g26920D	0.887882	0.600282	0.641244
	BnaC08g26930D	0	0	0.0335171
	BnaC08g26940D	19.6766	22.4298	26.851
	BnaC08g26950D	0.846791	1.0362	0.940872
	BnaC08g26960D	8.01825	6.7186	8.17446
	BnaC08g26970D	9.32276	7.83898	8.51429
	BnaC08g26980D	0.676485	0.696328	0.766383
	BnaC08g26990D	34.9705	39.7361	31.976
	BnaC08g27000D	35.5544	34.0595	25.8238
	BnaC08g27010D	8.69014	8.53343	6.37087
	BnaC08g27020D	9.38668	11.161	8.41638
	BnaC08g27030D	44.1951	45.1	36.8212
	BnaC08g27040D	1.59664	1.66071	1.22211
	BnaC08g27050D	74.0726	75.4911	66.4237
	BnaC08g27060D	10.1177	10.3771	9.05923
	BnaC08g27070D	0	0	0
	BnaC08g27080D	0	0	0
	BnaC08g27090D	0	0	0
	BnaC08g27100D	6.78542	5.66163	7.74051
	BnaC08g27110D	0	0	0
	BnaC08g27120D	0	0	0
	BnaC08g27130D	0	0	0
	BnaC08g27140D	39.2444	42.8602	37.3667
	BnaC08g27150D	2.86786	1.52072	3.31072
	BnaC08g27160D	19.8853	20.9893	15.4554
	BnaC08g27170D	50.4216	60.0472	51.1326
	BnaC08g27180D	1.00184	1.22593	1.0513
	BnaC08g27190D	0	0	0
	BnaC08g27200D	2.89064	2.13497	3.14808
	BnaC08g27210D	0.680907	1.08318	1.48309
	BnaC08g27220D	8.64228	7.67746	11.4384
	BnaC08g27230D	0.206963	0.493849	0.8304
	BnaC08g27240D	0.591521	0.470492	0.31645
	BnaC08g27250D	40.3958	31.4342	37.0327
	BnaC08g27260D	16.4779	15.1166	14.967
	BnaC08g27270D	0.736912	0.820588	0.680047
	BnaC08g27280D	12.5859	16.0413	11.3165
	BnaC08g27290D	65.1725	67.9564	58.0228
	BnaC08g27300D	0	0	0
	BnaC08g27310D	0.486362	0.386849	6.55683
	BnaC08g27320D	16.6541	16.8137	12.877
	BnaC08g27330D	0.170987	0	0
	BnaC08g27340D	41.9553	42.4835	78.4943
	BnaC08g27350D	0	0	0
	BnaC08g27360D	0	0	0
	BnaC08g27370D	0.414906	0.0825033	0.24971
	BnaC08g27380D	0	0	0
	BnaC08g27390D	0.28204	0.672997	0.362123
	BnaC08g27400D	0	0	0.0452653
	BnaC08g27410D	6.63765	6.27836	3.67094
	BnaC08g27420D	10.7748	10.8466	11.2133
	BnaC08g27430D	19.7846	21.0973	16.6325
	BnaC08g27440D	1.64559	1.46595	0.818724
	BnaC08g27450D	1.25783	2.00094	2.01873
	BnaC08g27460D	0.674116	0.500441	0.50489
	BnaC08g27470D	6.35186	6.80951	6.70384
	BnaC08g27480D	0	0	0
	BnaC08g27490D	14.2153	12.9958	12.9027
	BnaC08g27500D	0.855237	0.618408	0.748687
	BnaC08g27510D	1.3562	1.2089	1.42605
	BnaC08g27520D	0.465666	0.185193	0.23355
	BnaC08g27530D	0	0	0
	BnaC08g27540D	1.27964	0.701943	0.779002
	BnaC08g27550D	4.00323	4.27651	2.55589
	BnaC08g27560D	5.41946	6.65011	4.73921
	BnaC08g27570D	1.30605	2.64428	0.317594
	BnaC08g27580D	0.0401583	0	0
	BnaC08g27590D	64.7834	73.2304	159.472
	BnaC08g27600D	0	0	0.302809
	BnaC08g27610D	0	0	0
	BnaC08g27620D	3.4939	3.30336	3.12113
	BnaC08g27630D	9.71588	8.86679	7.96078
	BnaC08g27640D	2.62232	2.64733	2.7518
	BnaC08g27650D	3.40125	3.99918	4.39074
	BnaC08g27660D	4.34252	5.52641	5.01799
	BnaC08g27670D	14.5141	10.2617	4.43696
	BnaC08g27680D	64.9389	62.303	70.3288
	BnaC08g27690D	4.08463	4.82483	4.45189
	BnaC08g27700D	0	0	0
	BnaC08g27710D	21.0299	18.9219	24.8936
	BnaC08g27720D	0.13765	0	0.110459
	BnaC08g27730D	0	0	0
	BnaC08g27740D	8.33531	9.96415	8.44899
	BnaC08g27750D	367.507	378.87	460.418
	BnaC08g27760D	0	0	0
	BnaC08g27770D	0	0	0
	BnaC08g27780D	0	0	0
	BnaC08g27790D	2.40103	2.75446	1.92674
	BnaC08g27800D	143.382	136.463	183.34
	BnaC08g27810D	0	0	0
	BnaC08g27820D	0	0	0
	BnaC08g27830D	0	0	0
	BnaC08g27840D	0	0	0
	BnaC08g27850D	0	0	0
	BnaC08g27860D	0	0	0
	BnaC08g27870D	0	0	0
	BnaC08g27880D	0	0	0
	BnaC08g27890D	0	0	0
	BnaC08g27900D	0.616515	0	0
	BnaC08g27910D	0.321857	0	0
	BnaC08g27920D	18.9962	19.8745	16.8865
	BnaC08g27930D	35.4065	34.5193	33.5674
	BnaC08g27940D	1.06474	0.940983	0.474674
	BnaC08g27950D	6.28156	6.4689	3.6081
	BnaC08g27960D	0.561187	0.446364	0.900664
	BnaC08g27970D	4.91514	6.12237	9.22799
	BnaC08g27980D	2.61568	2.59	4.71201
	BnaC08g27990D	1.96583	2.18905	1.4592
